# Supplementary material for: Lens orientalis Contributes Quantitative Trait Loci and Candidate Genes Associated With Ascochyta Blight Resistance in Lentil
Source: Front Plant Sci. 2021 Aug 26;12:703283. doi: 10.3389/fpls.2021.703283 (PMC8442733; doi:10.3389/fpls.2021.703283)
Supplement: Supplementary file 1 [file Table_1.XLSX]

## Sheet: Supplementary table 1
Supplementary table 1: Details of steps involved in filtration of SNPs
Processing step	Filtering criteria	Parents SNPs	RIL SNPs/ Genotypes
Initial variant call	Retain SNPs only	570099	403,423 / 141
VCFtools	maf ≥ 0.05; minDP ≥ 10; minQ ≥ 30; missing ≤ 0.1	85748	6,662 / 139
R vcf_filtration	Remove multi-allelic and non-polymorphic, reset heterozygote calls, missinga ≤ 0.3	30679	4,663 / 136
Shared SNPs	Combine and retain only loci that are found in both parents and RIL	2514	2,514 / 136
ASMap filtration	Missing ≤ 0.1, distortion ≤ 0.35, small linkage groups (n<30)	2363	2,363/131
aThe second round of filtration removed additional missing markers and genotypes because all heterozygote calls were reset and considered as missing
