# Supplementary material for: Lens orientalis Contributes Quantitative Trait Loci and Candidate Genes Associated With Ascochyta Blight Resistance in Lentil
Source: Front Plant Sci. 2021 Aug 26;12:703283. doi: 10.3389/fpls.2021.703283 (PMC8442733; doi:10.3389/fpls.2021.703283)
Supplement: Supplementary file 3 [file Table_3.xlsx]

## Sheet: Supplementary table 3
Supplementary table 3: Details of potential candidate genes underlying the identified QTL regions conferring resistance to Ascochyta lentis infection
Trait/QTL	SNP marker	Chromosome/Linkage group	Position (cM)	Locus	snp_pos	REF	ALT	ILL6002	ILW-180	Title	strand	trans_start	trans_end	snp_location	snp_effect
Leaf score ratio_LG5_14 dpi	scaffold24301_Locus_39254_0_61.2_LINEAR_2158	LG5	44.4529	scaffold24301_Locus_39254_0_61.2_LINEAR	2158	A	G	0/0	1/1	5-methyltetrahydropteroyltriglutamate--homocysteine methyltransferase 1, partial [Mucuna pruriens]	+	2535	259	5'UTR
Leaf score ratio_LG5_14 dpi	Locus_5504_Contig1_2262	LG5	45.3077	Locus_5504_Contig1	2262	C	T	0/0	1/1	casein kinase 1-like protein HD16 [Arachis duranensis]	+	2495	870	5'UTR
Leaf score ratio_LG5_14 dpi	Locus_1049_Contig1_2062	LG5	45.3077	Locus_1049_Contig1	2062	G	A	0/0	1/1	PREDICTED: general negative regulator of transcription subunit 3-like isoform X1 [Lupinus angustifolius]	+	2039	2947	cds_2	Synonymous
Leaf score ratio_LG5_14 dpi	Locus_1049_Contig1_2062	LG5	45.3077	Locus_1049_Contig1	2062	G	A	0/0	1/1	PREDICTED: general negative regulator of transcription subunit 3-like isoform X2 [Lupinus angustifolius]	+	2039	2947	cds_2	Synonymous
Leaf score ratio_LG5_14 dpi	C201932_57.0_466	LG5	45.3077	C201932_57.0	466	G	A	0/0	1/1	root border cell-specific protein [Pisum sativum]	+	73	1047	cds_3	Non-Synonymous (V132M)
Leaf score ratio_LG5_14 dpi	Locus_5504_Contig1_2560	LG5	45.3077	Locus_5504_Contig1	2560	A	G	0/0	1/1	casein kinase 1-like protein HD16 [Arachis duranensis]	+	2495	870	3'UTR
Leaf score ratio_LG5_14 dpi	C205790_60.0_687	LG5	46.1928	C205790_60.0	687	T	C	0/0	1/1	PREDICTED: eukaryotic peptide chain release factor subunit 1-3 [Eucalyptus grandis]	+	97	1404	cds_2	Synonymous
Leaf score ratio_LG5_14 dpi	C205790_60.0_687	LG5	46.1928	C205790_60.0	687	T	C	0/0	1/1	eukaryotic peptide chain release factor subunit 1-3 [Arachis ipaensis]	+	97	1404	cds_2	Synonymous
Leaf score ratio_LG5_14 dpi	C205790_60.0_687	LG5	46.1928	C205790_60.0	687	T	C	0/0	1/1	eukaryotic peptide chain release factor subunit 1-3 [Syzygium oleosum]	+	97	1404	cds_2	Synonymous
Leaf score ratio_LG5_14 dpi	scaffold24929_Locus_42416_0_54.9_LINEAR_402	LG5	47.102	scaffold24929_Locus_42416_0_54.9_LINEAR	402	T	C	0/0	1/1	PREDICTED: cytochrome b-c1 complex subunit Rieske-4, mitochondrial-like [Lupinus angustifolius]	+	100	888	cds_2	Synonymous
Leaf score ratio_LG5_14 dpi	Locus_14692_Contig1_860	LG5	48.028	Locus_14692_Contig1	860	G	A	0/0	1/1	Protein FAM214B, partial [Mucuna pruriens]	+	783	3188	cds_2	Synonymous
Leaf score ratio_LG5_14 dpi	Locus_14692_Contig1_1004	LG5	48.028	Locus_14692_Contig1	1004	T	C	0/0	1/1	Protein FAM214B, partial [Mucuna pruriens]	+	783	3188	cds_2	Synonymous
Leaf score ratio_LG5_14 dpi	Locus_10160_Contig1_624	LG5	48.028	Locus_10160_Contig1	624	A	G	0/0	1/1	PREDICTED: phenylalanine--tRNA ligase, chloroplastic/mitochondrial [Lupinus angustifolius]	+	162	1262	cds_3	Non-Synonymous (I155V)
Leaf score ratio_LG5_14 dpi	Locus_10160_Contig1_624	LG5	48.028	Locus_10160_Contig1	624	A	G	0/0	1/1	phenylalanine--tRNA ligase, chloroplastic/mitochondrial isoform X1 [Glycine max]	+	156	1262	cds_3	Non-Synonymous (I157V)
Leaf score ratio_LG5_14 dpi	scaffold25254_Locus_45009_0_60.8_LINEAR_2330	LG5	49.0182	scaffold25254_Locus_45009_0_60.8_LINEAR	2330	A	C	0/0	1/1	sister chromatid cohesion 1 protein 4 isoform X3 [Cicer arietinum]	+	4966	3416	5'UTR
Leaf score ratio_LG5_14 dpi	scaffold25254_Locus_45009_0_60.8_LINEAR_3089	LG5	49.0182	scaffold25254_Locus_45009_0_60.8_LINEAR	3089	T	G	0/0	1/1	sister chromatid cohesion 1 protein 4 isoform X3 [Cicer arietinum]	+	4966	3416	5'UTR
Leaf score ratio_LG5_14 dpi	scaffold24292_Locus_39223_0_59.5_BUBBLE_937	LG5	49.0182	scaffold24292_Locus_39223_0_59.5_BUBBLE	937	G	A	0/0	1/1	phosphoglycolate phosphatase 1B, chloroplastic [Vigna radiata var. radiata]	+	169	840	3'UTR
Leaf score ratio_LG5_14 dpi	scaffold24292_Locus_39223_0_59.5_BUBBLE_937	LG5	49.0182	scaffold24292_Locus_39223_0_59.5_BUBBLE	937	G	A	0/0	1/1	phosphoglycolate phosphatase 1B, chloroplastic-like [Vigna unguiculata]	+	169	840	3'UTR
Leaf score ratio_LG5_14 dpi	C182806_52.0_646	LG5	49.0182	C182806_52.0	646	C	T	0/0	1/1	photosystem I reaction center subunit XI, chloroplastic [Abrus precatorius]	+	245	859	cds_2	Synonymous
Leaf score ratio_LG5_14 dpi	C187544_54.0_643	LG5	49.0182	C187544_54.0	643	A	T	0/0	1/1	thioredoxin F-type, chloroplastic-like [Abrus precatorius]	+	678	328	5'UTR
Leaf score ratio_LG5_14 dpi	C187544_54.0_643	LG5	49.0182	C187544_54.0	643	A	T	0/0	1/1	thioredoxin F-type, chloroplastic [Arachis ipaensis]	+	678	328	5'UTR
Leaf score ratio_LG5_14 dpi	C187544_54.0_799	LG5	49.0182	C187544_54.0	799	T	C	0/0	1/1	thioredoxin F-type, chloroplastic-like [Abrus precatorius]	+	678	328	3'UTR
Leaf score ratio_LG5_14 dpi	C187544_54.0_799	LG5	49.0182	C187544_54.0	799	T	C	0/0	1/1	thioredoxin F-type, chloroplastic [Arachis ipaensis]	+	678	328	3'UTR
Leaf score ratio_LG5_14 dpi	C182806_52.0_505	LG5	49.0182	C182806_52.0	505	A	C	0/0	1/1	photosystem I reaction center subunit XI, chloroplastic [Abrus precatorius]	+	245	859	cds_2	Synonymous
Leaf score ratio_LG5_14 dpi	C182806_52.0_679	LG5	49.0182	C182806_52.0	679	C	T	0/0	1/1	photosystem I reaction center subunit XI, chloroplastic [Abrus precatorius]	+	245	859	cds_2	Synonymous
Leaf score ratio_LG5_14 dpi	C176146_59.0_153	LG5	49.0182	C176146_59.0	153	C	T	0/0	1/1	protein METHYLENE BLUE SENSITIVITY 1 [Cajanus cajan]	+	216	518	5'UTR
Leaf score ratio_LG5_14 dpi	C176146_59.0_201	LG5	49.0183	C176146_59.0	201	G	C	0/0	1/1	protein METHYLENE BLUE SENSITIVITY 1 [Cajanus cajan]	+	216	518	5'UTR
Leaf score ratio_LG5_14 dpi	C202260_58.0_1282	LG5	49.0183	C202260_58.0	1282	G	A	0/0	1/1	Calreticulin-3 [Cajanus cajan]	+	1548	487	5'UTR
Leaf score ratio_LG5_14 dpi	C202260_58.0_1489	LG5	49.0183	C202260_58.0	1489	A	G	0/0	1/1	Calreticulin-3 [Cajanus cajan]	+	1548	487	5'UTR
Leaf score ratio_LG5_14 dpi	C202260_58.0_1513	LG5	49.0183	C202260_58.0	1513	A	C	0/0	1/1	Calreticulin-3 [Cajanus cajan]	+	1548	487	5'UTR
Leaf score ratio_LG5_14 dpi	C202260_58.0_1514	LG5	49.0183	C202260_58.0	1514	A	G	0/0	1/1	Calreticulin-3 [Cajanus cajan]	+	1548	487	5'UTR
Leaf score ratio_LG5_14 dpi	scaffold2996_Locus_1032_0_60.7_COMPLEX_606	LG5	49.0183	scaffold2996_Locus_1032_0_60.7_COMPLEX	606	T	C	0/0	1/1	zinc finger CCCH domain-containing protein ZFN-like isoform X2 [Glycine max]	+	494	1633	cds_1	Non-Synonymous (L38S)
Leaf score ratio_LG5_14 dpi	scaffold5478_Locus_2019_1_57.2_COMPLEX_2455	LG5	49.5391	scaffold5478_Locus_2019_1_57.2_COMPLEX	2455	G	A	0/0	1/1	PREDICTED: protein LUTEIN DEFICIENT 5, chloroplastic [Lupinus angustifolius]	+	234	1121	3'UTR
Leaf score ratio_LG5_14 dpi	C194956_58.0_926	LG5	50.0442	C194956_58.0	926	C	T	0/0	1/1	50S ribosomal protein L5, chloroplastic-like [Glycine soja]	+	1042	233	5'UTR
Leaf score ratio_LG5_14 dpi	C194956_58.0_454	LG5	50.0442	C194956_58.0	454	T	G	0/0	1/1	50S ribosomal protein L5, chloroplastic-like [Glycine soja]	+	1042	233	5'UTR
Leaf score ratio_LG5_14 dpi	C194948_59.0_981	LG5	51.5009	C194948_59.0	981	A	G	0/0	1/1	60S ribosomal protein L8-3 [Spatholobus suberectus]	+	1217	471	5'UTR
Leaf score ratio_LG5_14 dpi	scaffold11520_Locus_9293_0_58.1_COMPLEX_884	LG5	51.9473	scaffold11520_Locus_9293_0_58.1_COMPLEX	884	A	G	0/0	1/1	putative peroxisomal biogenesis factor 11 [Lupinus albus]	+	878	174	3'UTR
Leaf score ratio_LG5_14 dpi	scaffold11520_Locus_9293_0_58.1_COMPLEX_884	LG5	51.9473	scaffold11520_Locus_9293_0_58.1_COMPLEX	884	A	G	0/0	1/1	peroxisomal membrane protein 11 [Glycine max]	+	878	171	3'UTR
Leaf score ratio_LG5_14 dpi	C216256_61.0_3821	LG5	52.8909	C216256_61.0	3821	C	T	0/0	1/1	brefeldin A-inhibited guanine nucleotide-exchange protein 2 isoform X1 [Vigna radiata var. radiata]	+	641	6001	cds_3	Synonymous
Leaf score ratio_LG5_14 dpi	C212824_55.0_1124	LG5	52.8909	C212824_55.0	1124	T	A	0/0	1/1	probable methyltransferase PMT15 [Arachis ipaensis]	+	480	2156	cds_2	Synonymous
Leaf score ratio_LG5_14 dpi	scaffold1415_Locus_472_1_52.9_COMPLEX_494	LG5	54.2801	scaffold1415_Locus_472_1_52.9_COMPLEX	494	A	G	0/0	1/1	ubiquitin-conjugation enzyme [Glycine max]	+	688	335	5'UTR
Leaf score ratio_LG5_14 dpi	scaffold1415_Locus_472_1_52.9_COMPLEX_494	LG5	54.2801	scaffold1415_Locus_472_1_52.9_COMPLEX	494	A	G	0/0	1/1	ubiquitin-conjugating enzyme E2 28 [Populus trichocarpa]	+	688	335	5'UTR
Leaf score ratio_LG5_14 dpi	scaffold1415_Locus_472_1_52.9_COMPLEX_494	LG5	54.2801	scaffold1415_Locus_472_1_52.9_COMPLEX	494	A	G	0/0	1/1	PREDICTED: ubiquitin-conjugating enzyme E2 28-like [Lupinus angustifolius]	+	688	335	5'UTR
Leaf score ratio_LG5_14 dpi	scaffold1415_Locus_472_1_52.9_COMPLEX_494	LG5	54.2801	scaffold1415_Locus_472_1_52.9_COMPLEX	494	A	G	0/0	1/1	putative aminoacyltransferase, E1 ubiquitin-activating enzyme [Lupinus albus]	+	688	335	5'UTR
Leaf score ratio_LG5_14 dpi	scaffold1415_Locus_472_1_52.9_COMPLEX_494	LG5	54.2801	scaffold1415_Locus_472_1_52.9_COMPLEX	494	A	G	0/0	1/1	ubiquitin-conjugating enzyme E2-17 kDa [Populus trichocarpa]	+	688	335	5'UTR
Leaf score ratio_LG5_14 dpi	C198700_61.0_852	LG5	54.2801	C198700_61.0	852	G	A	0/0	1/1	protein FATTY ACID EXPORT 3, chloroplastic [Arachis hypogaea]	+	1229	318	5'UTR
Leaf score ratio_LG5_14 dpi	C215306_60.0_964	LG5	54.2801	C215306_60.0	964	T	C	0/0	1/1	receptor-like protein kinase FERONIA [Vigna unguiculata]	+	548	3187	cds_2	Synonymous
Leaf score ratio_LG5_14 dpi	C215306_60.0_1020	LG5	54.2801	C215306_60.0	1020	C	T	0/0	1/1	receptor-like protein kinase FERONIA [Vigna unguiculata]	+	548	3187	cds_1	Non-Synonymous (A158V)
Leaf score ratio_LG5_14 dpi	C215306_60.0_1426	LG5	54.2801	C215306_60.0	1426	C	T	0/0	1/1	receptor-like protein kinase FERONIA [Vigna unguiculata]	+	548	3187	cds_2	Synonymous
Leaf score ratio_LG2_21 dpi	C182552_51.0_186	LG2	87.4865	C182552_51.0	186	A	T	0/0	1/1	21 kDa protein-like [Abrus precatorius]	+	692	180	5'UTR
Leaf score ratio_LG2_21 dpi	C188808_45.0_683	LG2	87.9582	C188808_45.0	683	A	G	0/0	1/1	21 kDa protein-like [Abrus precatorius]	+	934	422	5'UTR
Leaf score ratio_LG2_21 dpi	C188808_45.0_689	LG2	87.9582	C188808_45.0	689	C	T	0/0	1/1	21 kDa protein-like [Abrus precatorius]	+	934	422	5'UTR
Leaf score ratio_LG2_21 dpi	C210806_56.0_1516	LG2	88.9198	C210806_56.0	1516	C	T	0/0	1/1	WPP domain-interacting protein 1 [Spatholobus suberectus]	+	1986	364	5'UTR
Leaf score ratio_LG2_21 dpi	scaffold9289_Locus_5810_1_56.8_COMPLEX_2470	LG2	88.9198	scaffold9289_Locus_5810_1_56.8_COMPLEX	2470	T	C	0/0	1/1	CTP synthase [Spatholobus suberectus]	+	234	1949	3'UTR
Leaf score ratio_LG2_21 dpi	C204994_53.0_929	LG2	94.1418	C204994_53.0	929	T	A	0/0	1/1	cinnamoyl-CoA reductase 1-like [Glycine soja]	+	75	1049	cds_2	Non-Synonymous (N285K)
Leaf score ratio_LG5_21 dpi	C214086_58.0_304	LG5	34.0957	C214086_58.0	304	T	C	0/0	1/1	Activating molecule in BECN1-regulated autophagy protein 1 isoform G [Glycine soja]	+	149	2410	cds_2	Synonymous
Leaf score ratio_LG5_21 dpi	scaffold17841_Locus_21852_0_58.6_COMPLEX_122	LG5	35.9657	scaffold17841_Locus_21852_0_58.6_COMPLEX	122	C	G	0/0	1/1	Actin-depolymerizing factor [Morus notabilis]	+	108	386	cds_2	Non-Synonymous (D5E)
Leaf score ratio_LG5_21 dpi	scaffold17841_Locus_21852_0_58.6_COMPLEX_224	LG5	35.9657	scaffold17841_Locus_21852_0_58.6_COMPLEX	224	C	A	0/0	1/1	Actin-depolymerizing factor [Morus notabilis]	+	108	386	cds_2	Synonymous
Leaf score ratio_LG5_21 dpi	scaffold17841_Locus_21852_0_58.6_COMPLEX_260	LG5	35.9657	scaffold17841_Locus_21852_0_58.6_COMPLEX	260	T	C	0/0	1/1	Actin-depolymerizing factor [Morus notabilis]	+	108	386	cds_2	Synonymous
Leaf score ratio_LG5_21 dpi	Locus_2579_Contig1_32	LG5	36.4465	Locus_2579_Contig1	32	T	A	0/0	1/1	Coatomer subunit delta [Glycine soja]	+	471	1271	5'UTR
Leaf score ratio_LG5_21 dpi	Locus_2579_Contig1_32	LG5	36.4465	Locus_2579_Contig1	32	T	A	0/0	1/1	coatomer subunit delta [Glycine max]	+	471	1271	5'UTR
Leaf score ratio_LG5_21 dpi	Locus_2579_Contig1_36	LG5	36.4465	Locus_2579_Contig1	36	A	C	0/0	1/1	Coatomer subunit delta [Glycine soja]	+	471	1271	5'UTR
Leaf score ratio_LG5_21 dpi	Locus_2579_Contig1_36	LG5	36.4465	Locus_2579_Contig1	36	A	C	0/0	1/1	coatomer subunit delta [Glycine max]	+	471	1271	5'UTR
Leaf score ratio_LG5_21 dpi	Locus_2579_Contig1_37	LG5	36.4465	Locus_2579_Contig1	37	G	A	0/0	1/1	Coatomer subunit delta [Glycine soja]	+	471	1271	5'UTR
Leaf score ratio_LG5_21 dpi	Locus_2579_Contig1_37	LG5	36.4465	Locus_2579_Contig1	37	G	A	0/0	1/1	coatomer subunit delta [Glycine max]	+	471	1271	5'UTR
Leaf score ratio_LG5_21 dpi	Locus_2579_Contig1_85	LG5	36.4465	Locus_2579_Contig1	85	C	T	0/0	1/1	Coatomer subunit delta [Glycine soja]	+	471	1271	5'UTR
Leaf score ratio_LG5_21 dpi	Locus_2579_Contig1_85	LG5	36.4465	Locus_2579_Contig1	85	C	T	0/0	1/1	coatomer subunit delta [Glycine max]	+	471	1271	5'UTR
Leaf score ratio_LG5_21 dpi	C183372_58.0_699	LG5	39.8897	C183372_58.0	699	T	C	0/0	1/1	rhodanese-like domain-containing protein 9, chloroplastic [Vigna radiata var. radiata]	+	154	855	cds_2	Synonymous
Leaf score ratio_LG5_21 dpi	C183372_58.0_769	LG5	39.8897	C183372_58.0	769	T	C	0/0	1/1	rhodanese-like domain-containing protein 9, chloroplastic [Vigna radiata var. radiata]	+	154	855	cds_3	Synonymous
Leaf score ratio_LG5_21 dpi	C183372_58.0_876	LG5	39.8897	C183372_58.0	876	A	T	0/0	1/1	rhodanese-like domain-containing protein 9, chloroplastic [Vigna radiata var. radiata]	+	154	855	3'UTR
Leaf score ratio_LG5_21 dpi	C210504_61.0_167	LG5	41.2919	C210504_61.0	167	T	A	0/0	1/1	calcium-dependent protein kinase 32 isoform X1 [Abrus precatorius]	+	389	1978	5'UTR
Leaf score ratio_LG5_21 dpi	C210504_61.0_167	LG5	41.2919	C210504_61.0	167	T	A	0/0	1/1	calcium-dependent protein kinase 32 [Cajanus cajan]	+	389	1978	5'UTR
Leaf score ratio_LG5_21 dpi	C210504_61.0_182	LG5	41.2919	C210504_61.0	182	C	T	0/0	1/1	calcium-dependent protein kinase 32 isoform X1 [Abrus precatorius]	+	389	1978	5'UTR
Leaf score ratio_LG5_21 dpi	C210504_61.0_182	LG5	41.2919	C210504_61.0	182	C	T	0/0	1/1	calcium-dependent protein kinase 32 [Cajanus cajan]	+	389	1978	5'UTR
Leaf score ratio_LG5_21 dpi	Locus_1641_Contig1_4770	LG5	42.6315	Locus_1641_Contig1	4770	G	A	0/0	1/1	ferredoxin-dependent glutamate synthase, chloroplastic isoform X1 [Abrus precatorius]	+	1833	4937	cds_3	Non-Synonymous (A980T)
Leaf score ratio_LG5_21 dpi	Locus_1641_Contig1_4770	LG5	42.6315	Locus_1641_Contig1	4770	G	A	0/0	1/1	LOW QUALITY PROTEIN: ferredoxin-dependent glutamate synthase, chloroplastic-like [Glycine max]	+	1833	4937	cds_3	Non-Synonymous (A980T)
Leaf score ratio_LG5_21 dpi	Locus_1641_Contig1_4770	LG5	42.6315	Locus_1641_Contig1	4770	G	A	0/0	1/1	ferredoxin-dependent glutamate synthase, chloroplastic-like isoform X1 [Glycine soja]	+	1833	4937	cds_3	Non-Synonymous (A980T)
Leaf score ratio_LG5_21 dpi	C203968_55.0_694	LG5	43.0553	C203968_55.0	694	G	T	0/0	1/1	R3H domain-containing protein 2 [Glycine soja]	+	341	1399	cds_2	Non-Synonymous (L118F)
Leaf score ratio_LG5_21 dpi	scaffold16225_Locus_18274_0_52.3_FORK_785	LG5	43.0553	scaffold16225_Locus_18274_0_52.3_FORK	785	G	A	0/0	1/1	PsbP family [Parasponia andersonii]	+	626	138	3'UTR
Leaf score ratio_LG5_21 dpi	scaffold16225_Locus_18274_0_52.3_FORK_837	LG5	43.0553	scaffold16225_Locus_18274_0_52.3_FORK	837	C	T	0/0	1/1	PsbP family [Parasponia andersonii]	+	626	138	3'UTR
Leaf score ratio_LG5_21 dpi	C212920_53.0_1598	LG5	43.5182	C212920_53.0	1598	C	T	0/0	1/1	UBP1-associated protein 2A, partial [Mucuna pruriens]	+	2146	821	5'UTR
Leaf score ratio_LG5_21 dpi	C212920_53.0_1733	LG5	43.5182	C212920_53.0	1733	C	T	0/0	1/1	UBP1-associated protein 2A, partial [Mucuna pruriens]	+	2146	821	5'UTR
Leaf score ratio_LG5_21 dpi	C191584_45.0_343	LG5	43.5182	C191584_45.0	343	C	G	0/0	1/1	50S ribosomal protein 5, chloroplastic [Mucuna pruriens]	+	144	596	cds_1	Non-Synonymous (A67G)
Leaf score ratio_LG5_21 dpi	scaffold24301_Locus_39254_0_61.2_LINEAR_1852	LG5	44.4529	scaffold24301_Locus_39254_0_61.2_LINEAR	1852	G	A	0/0	1/1	5-methyltetrahydropteroyltriglutamate--homocysteine methyltransferase 1, partial [Mucuna pruriens]	+	2535	259	5'UTR
Leaf score ratio_LG5_21 dpi	scaffold24301_Locus_39254_0_61.2_LINEAR_340	LG5	44.4529	scaffold24301_Locus_39254_0_61.2_LINEAR	340	G	A	0/0	1/1	5-methyltetrahydropteroyltriglutamate--homocysteine methyltransferase 1, partial [Mucuna pruriens]	+	2535	259	5'UTR
Leaf score ratio_LG5_21 dpi	scaffold24301_Locus_39254_0_61.2_LINEAR_485	LG5	44.4529	scaffold24301_Locus_39254_0_61.2_LINEAR	485	C	G	0/0	1/1	5-methyltetrahydropteroyltriglutamate--homocysteine methyltransferase 1, partial [Mucuna pruriens]	+	2535	259	5'UTR
Leaf score ratio_LG5_21 dpi	scaffold24301_Locus_39254_0_61.2_LINEAR_487	LG5	44.4529	scaffold24301_Locus_39254_0_61.2_LINEAR	487	A	G	0/0	1/1	5-methyltetrahydropteroyltriglutamate--homocysteine methyltransferase 1, partial [Mucuna pruriens]	+	2535	259	5'UTR
Leaf score ratio_LG5_21 dpi	scaffold24301_Locus_39254_0_61.2_LINEAR_1042	LG5	44.4529	scaffold24301_Locus_39254_0_61.2_LINEAR	1042	T	C	0/0	1/1	5-methyltetrahydropteroyltriglutamate--homocysteine methyltransferase 1, partial [Mucuna pruriens]	+	2535	259	5'UTR
Leaf score ratio_LG5_21 dpi	scaffold24301_Locus_39254_0_61.2_LINEAR_1219	LG5	44.4529	scaffold24301_Locus_39254_0_61.2_LINEAR	1219	T	C	0/0	1/1	5-methyltetrahydropteroyltriglutamate--homocysteine methyltransferase 1, partial [Mucuna pruriens]	+	2535	259	5'UTR
Leaf score ratio_LG5_21 dpi	scaffold24301_Locus_39254_0_61.2_LINEAR_1447	LG5	44.4529	scaffold24301_Locus_39254_0_61.2_LINEAR	1447	T	C	0/0	1/1	5-methyltetrahydropteroyltriglutamate--homocysteine methyltransferase 1, partial [Mucuna pruriens]	+	2535	259	5'UTR
Leaf score ratio_LG5_21 dpi	scaffold24301_Locus_39254_0_61.2_LINEAR_1636	LG5	44.4529	scaffold24301_Locus_39254_0_61.2_LINEAR	1636	G	T	0/0	1/1	5-methyltetrahydropteroyltriglutamate--homocysteine methyltransferase 1, partial [Mucuna pruriens]	+	2535	259	5'UTR
Leaf score ratio_LG5_21 dpi	scaffold24301_Locus_39254_0_61.2_LINEAR_1752	LG5	44.4529	scaffold24301_Locus_39254_0_61.2_LINEAR	1752	C	T	0/0	1/1	5-methyltetrahydropteroyltriglutamate--homocysteine methyltransferase 1, partial [Mucuna pruriens]	+	2535	259	5'UTR
Leaf score ratio_LG5_21 dpi	scaffold24301_Locus_39254_0_61.2_LINEAR_1827	LG5	44.4529	scaffold24301_Locus_39254_0_61.2_LINEAR	1827	G	C	0/0	1/1	5-methyltetrahydropteroyltriglutamate--homocysteine methyltransferase 1, partial [Mucuna pruriens]	+	2535	259	5'UTR
Leaf score ratio_LG5_21 dpi	scaffold24301_Locus_39254_0_61.2_LINEAR_1887	LG5	44.4529	scaffold24301_Locus_39254_0_61.2_LINEAR	1887	G	C	0/0	1/1	5-methyltetrahydropteroyltriglutamate--homocysteine methyltransferase 1, partial [Mucuna pruriens]	+	2535	259	5'UTR
Leaf score ratio_LG5_21 dpi	scaffold24301_Locus_39254_0_61.2_LINEAR_1948	LG5	44.4529	scaffold24301_Locus_39254_0_61.2_LINEAR	1948	C	T	0/0	1/1	5-methyltetrahydropteroyltriglutamate--homocysteine methyltransferase 1, partial [Mucuna pruriens]	+	2535	259	5'UTR
Leaf score ratio_LG5_21 dpi	scaffold24301_Locus_39254_0_61.2_LINEAR_2076	LG5	44.4529	scaffold24301_Locus_39254_0_61.2_LINEAR	2076	T	C	0/0	1/1	5-methyltetrahydropteroyltriglutamate--homocysteine methyltransferase 1, partial [Mucuna pruriens]	+	2535	259	5'UTR
Leaf score ratio_LG5_21 dpi	scaffold24301_Locus_39254_0_61.2_LINEAR_2092	LG5	44.4529	scaffold24301_Locus_39254_0_61.2_LINEAR	2092	A	T	0/0	1/1	5-methyltetrahydropteroyltriglutamate--homocysteine methyltransferase 1, partial [Mucuna pruriens]	+	2535	259	5'UTR
Leaf score ratio_LG5_21 dpi	scaffold24301_Locus_39254_0_61.2_LINEAR_2144	LG5	44.4529	scaffold24301_Locus_39254_0_61.2_LINEAR	2144	A	G	0/0	1/1	5-methyltetrahydropteroyltriglutamate--homocysteine methyltransferase 1, partial [Mucuna pruriens]	+	2535	259	5'UTR
Leaf score ratio_LG5_21 dpi	scaffold24301_Locus_39254_0_61.2_LINEAR_2158	LG5	44.4529	scaffold24301_Locus_39254_0_61.2_LINEAR	2158	A	G	0/0	1/1	5-methyltetrahydropteroyltriglutamate--homocysteine methyltransferase 1, partial [Mucuna pruriens]	+	2535	259	5'UTR
Leaf score ratio_LG5_21 dpi	Locus_5504_Contig1_2262	LG5	45.3077	Locus_5504_Contig1	2262	C	T	0/0	1/1	casein kinase 1-like protein HD16 [Arachis duranensis]	+	2495	870	5'UTR
Leaf score ratio_LG5_21 dpi	Locus_1049_Contig1_2062	LG5	45.3077	Locus_1049_Contig1	2062	G	A	0/0	1/1	PREDICTED: general negative regulator of transcription subunit 3-like isoform X1 [Lupinus angustifolius]	+	2039	2947	cds_2	Synonymous
Leaf score ratio_LG5_21 dpi	Locus_1049_Contig1_2062	LG5	45.3077	Locus_1049_Contig1	2062	G	A	0/0	1/1	PREDICTED: general negative regulator of transcription subunit 3-like isoform X2 [Lupinus angustifolius]	+	2039	2947	cds_2	Synonymous
Leaf score ratio_LG5_21 dpi	C201932_57.0_466	LG5	45.3077	C201932_57.0	466	G	A	0/0	1/1	root border cell-specific protein [Pisum sativum]	+	73	1047	cds_3	Non-Synonymous (V132M)
Leaf score ratio_LG5_21 dpi	Locus_5504_Contig1_2560	LG5	45.3077	Locus_5504_Contig1	2560	A	G	0/0	1/1	casein kinase 1-like protein HD16 [Arachis duranensis]	+	2495	870	3'UTR
Leaf score ratio_LG5_21 dpi	C205790_60.0_687	LG5	46.1928	C205790_60.0	687	T	C	0/0	1/1	PREDICTED: eukaryotic peptide chain release factor subunit 1-3 [Eucalyptus grandis]	+	97	1404	cds_2	Synonymous
Leaf score ratio_LG5_21 dpi	C205790_60.0_687	LG5	46.1928	C205790_60.0	687	T	C	0/0	1/1	eukaryotic peptide chain release factor subunit 1-3 [Arachis ipaensis]	+	97	1404	cds_2	Synonymous
Leaf score ratio_LG5_21 dpi	C205790_60.0_687	LG5	46.1928	C205790_60.0	687	T	C	0/0	1/1	eukaryotic peptide chain release factor subunit 1-3 [Syzygium oleosum]	+	97	1404	cds_2	Synonymous
Leaf score ratio_LG5_21 dpi	scaffold24929_Locus_42416_0_54.9_LINEAR_402	LG5	47.102	scaffold24929_Locus_42416_0_54.9_LINEAR	402	T	C	0/0	1/1	PREDICTED: cytochrome b-c1 complex subunit Rieske-4, mitochondrial-like [Lupinus angustifolius]	+	100	888	cds_2	Synonymous
Leaf score ratio_LG5_21 dpi	Locus_14692_Contig1_860	LG5	48.028	Locus_14692_Contig1	860	G	A	0/0	1/1	Protein FAM214B, partial [Mucuna pruriens]	+	783	3188	cds_2	Synonymous
Leaf score ratio_LG5_21 dpi	Locus_14692_Contig1_1004	LG5	48.028	Locus_14692_Contig1	1004	T	C	0/0	1/1	Protein FAM214B, partial [Mucuna pruriens]	+	783	3188	cds_2	Synonymous
Leaf score ratio_LG5_21 dpi	Locus_10160_Contig1_624	LG5	48.028	Locus_10160_Contig1	624	A	G	0/0	1/1	PREDICTED: phenylalanine--tRNA ligase, chloroplastic/mitochondrial [Lupinus angustifolius]	+	162	1262	cds_3	Non-Synonymous (I155V)
Leaf score ratio_LG5_21 dpi	Locus_10160_Contig1_624	LG5	48.028	Locus_10160_Contig1	624	A	G	0/0	1/1	phenylalanine--tRNA ligase, chloroplastic/mitochondrial isoform X1 [Glycine max]	+	156	1262	cds_3	Non-Synonymous (I157V)
Leaf score ratio_LG5_21 dpi	scaffold25254_Locus_45009_0_60.8_LINEAR_2330	LG5	49.0182	scaffold25254_Locus_45009_0_60.8_LINEAR	2330	A	C	0/0	1/1	sister chromatid cohesion 1 protein 4 isoform X3 [Cicer arietinum]	+	4966	3416	5'UTR
Leaf score ratio_LG5_21 dpi	scaffold25254_Locus_45009_0_60.8_LINEAR_3089	LG5	49.0182	scaffold25254_Locus_45009_0_60.8_LINEAR	3089	T	G	0/0	1/1	sister chromatid cohesion 1 protein 4 isoform X3 [Cicer arietinum]	+	4966	3416	5'UTR
Leaf score ratio_LG5_21 dpi	scaffold24292_Locus_39223_0_59.5_BUBBLE_937	LG5	49.0182	scaffold24292_Locus_39223_0_59.5_BUBBLE	937	G	A	0/0	1/1	phosphoglycolate phosphatase 1B, chloroplastic [Vigna radiata var. radiata]	+	169	840	3'UTR
Leaf score ratio_LG5_21 dpi	scaffold24292_Locus_39223_0_59.5_BUBBLE_937	LG5	49.0182	scaffold24292_Locus_39223_0_59.5_BUBBLE	937	G	A	0/0	1/1	phosphoglycolate phosphatase 1B, chloroplastic-like [Vigna unguiculata]	+	169	840	3'UTR
Leaf score ratio_LG5_21 dpi	C182806_52.0_646	LG5	49.0182	C182806_52.0	646	C	T	0/0	1/1	photosystem I reaction center subunit XI, chloroplastic [Abrus precatorius]	+	245	859	cds_2	Synonymous
Leaf score ratio_LG5_21 dpi	C187544_54.0_643	LG5	49.0182	C187544_54.0	643	A	T	0/0	1/1	thioredoxin F-type, chloroplastic-like [Abrus precatorius]	+	678	328	5'UTR
Leaf score ratio_LG5_21 dpi	C187544_54.0_643	LG5	49.0182	C187544_54.0	643	A	T	0/0	1/1	thioredoxin F-type, chloroplastic [Arachis ipaensis]	+	678	328	5'UTR
Leaf score ratio_LG5_21 dpi	C187544_54.0_799	LG5	49.0182	C187544_54.0	799	T	C	0/0	1/1	thioredoxin F-type, chloroplastic-like [Abrus precatorius]	+	678	328	3'UTR
Leaf score ratio_LG5_21 dpi	C187544_54.0_799	LG5	49.0182	C187544_54.0	799	T	C	0/0	1/1	thioredoxin F-type, chloroplastic [Arachis ipaensis]	+	678	328	3'UTR
Leaf score ratio_LG5_21 dpi	C182806_52.0_505	LG5	49.0182	C182806_52.0	505	A	C	0/0	1/1	photosystem I reaction center subunit XI, chloroplastic [Abrus precatorius]	+	245	859	cds_2	Synonymous
Leaf score ratio_LG5_21 dpi	C182806_52.0_679	LG5	49.0182	C182806_52.0	679	C	T	0/0	1/1	photosystem I reaction center subunit XI, chloroplastic [Abrus precatorius]	+	245	859	cds_2	Synonymous
Leaf score ratio_LG5_21 dpi	C176146_59.0_153	LG5	49.0182	C176146_59.0	153	C	T	0/0	1/1	protein METHYLENE BLUE SENSITIVITY 1 [Cajanus cajan]	+	216	518	5'UTR
Leaf score ratio_LG5_21 dpi	C176146_59.0_201	LG5	49.0183	C176146_59.0	201	G	C	0/0	1/1	protein METHYLENE BLUE SENSITIVITY 1 [Cajanus cajan]	+	216	518	5'UTR
Leaf score ratio_LG5_21 dpi	C202260_58.0_1282	LG5	49.0183	C202260_58.0	1282	G	A	0/0	1/1	Calreticulin-3 [Cajanus cajan]	+	1548	487	5'UTR
Leaf score ratio_LG5_21 dpi	C202260_58.0_1489	LG5	49.0183	C202260_58.0	1489	A	G	0/0	1/1	Calreticulin-3 [Cajanus cajan]	+	1548	487	5'UTR
Leaf score ratio_LG5_21 dpi	C202260_58.0_1513	LG5	49.0183	C202260_58.0	1513	A	C	0/0	1/1	Calreticulin-3 [Cajanus cajan]	+	1548	487	5'UTR
Leaf score ratio_LG5_21 dpi	C202260_58.0_1514	LG5	49.0183	C202260_58.0	1514	A	G	0/0	1/1	Calreticulin-3 [Cajanus cajan]	+	1548	487	5'UTR
Leaf score ratio_LG5_21 dpi	scaffold2996_Locus_1032_0_60.7_COMPLEX_606	LG5	49.0183	scaffold2996_Locus_1032_0_60.7_COMPLEX	606	T	C	0/0	1/1	zinc finger CCCH domain-containing protein ZFN-like isoform X2 [Glycine max]	+	494	1633	cds_1	Non-Synonymous (L38S)
Leaf score ratio_LG5_21 dpi	scaffold5478_Locus_2019_1_57.2_COMPLEX_2455	LG5	49.5391	scaffold5478_Locus_2019_1_57.2_COMPLEX	2455	G	A	0/0	1/1	PREDICTED: protein LUTEIN DEFICIENT 5, chloroplastic [Lupinus angustifolius]	+	234	1121	3'UTR
Leaf score ratio_LG5_21 dpi	C194956_58.0_926	LG5	50.0442	C194956_58.0	926	C	T	0/0	1/1	50S ribosomal protein L5, chloroplastic-like [Glycine soja]	+	1042	233	5'UTR
Leaf score ratio_LG5_21 dpi	C194956_58.0_454	LG5	50.0442	C194956_58.0	454	T	G	0/0	1/1	50S ribosomal protein L5, chloroplastic-like [Glycine soja]	+	1042	233	5'UTR
Leaf score ratio_LG5_21 dpi	C194948_59.0_981	LG5	51.5009	C194948_59.0	981	A	G	0/0	1/1	60S ribosomal protein L8-3 [Spatholobus suberectus]	+	1217	471	5'UTR
Leaf score ratio_LG5_21 dpi	scaffold11520_Locus_9293_0_58.1_COMPLEX_884	LG5	51.9473	scaffold11520_Locus_9293_0_58.1_COMPLEX	884	A	G	0/0	1/1	putative peroxisomal biogenesis factor 11 [Lupinus albus]	+	878	174	3'UTR
Leaf score ratio_LG5_21 dpi	scaffold11520_Locus_9293_0_58.1_COMPLEX_884	LG5	51.9473	scaffold11520_Locus_9293_0_58.1_COMPLEX	884	A	G	0/0	1/1	peroxisomal membrane protein 11 [Glycine max]	+	878	171	3'UTR
Leaf score ratio_LG5_21 dpi	C216256_61.0_3821	LG5	52.8909	C216256_61.0	3821	C	T	0/0	1/1	brefeldin A-inhibited guanine nucleotide-exchange protein 2 isoform X1 [Vigna radiata var. radiata]	+	641	6001	cds_3	Synonymous
Leaf score ratio_LG5_21 dpi	C212824_55.0_1124	LG5	52.8909	C212824_55.0	1124	T	A	0/0	1/1	probable methyltransferase PMT15 [Arachis ipaensis]	+	480	2156	cds_2	Synonymous
Leaf score ratio_LG5_21 dpi	scaffold1415_Locus_472_1_52.9_COMPLEX_494	LG5	54.2801	scaffold1415_Locus_472_1_52.9_COMPLEX	494	A	G	0/0	1/1	ubiquitin-conjugation enzyme [Glycine max]	+	688	335	5'UTR
Leaf score ratio_LG5_21 dpi	scaffold1415_Locus_472_1_52.9_COMPLEX_494	LG5	54.2801	scaffold1415_Locus_472_1_52.9_COMPLEX	494	A	G	0/0	1/1	ubiquitin-conjugating enzyme E2 28 [Populus trichocarpa]	+	688	335	5'UTR
Leaf score ratio_LG5_21 dpi	scaffold1415_Locus_472_1_52.9_COMPLEX_494	LG5	54.2801	scaffold1415_Locus_472_1_52.9_COMPLEX	494	A	G	0/0	1/1	PREDICTED: ubiquitin-conjugating enzyme E2 28-like [Lupinus angustifolius]	+	688	335	5'UTR
Leaf score ratio_LG5_21 dpi	scaffold1415_Locus_472_1_52.9_COMPLEX_494	LG5	54.2801	scaffold1415_Locus_472_1_52.9_COMPLEX	494	A	G	0/0	1/1	putative aminoacyltransferase, E1 ubiquitin-activating enzyme [Lupinus albus]	+	688	335	5'UTR
Leaf score ratio_LG5_21 dpi	scaffold1415_Locus_472_1_52.9_COMPLEX_494	LG5	54.2801	scaffold1415_Locus_472_1_52.9_COMPLEX	494	A	G	0/0	1/1	ubiquitin-conjugating enzyme E2-17 kDa [Populus trichocarpa]	+	688	335	5'UTR
Leaf score ratio_LG5_21 dpi	C198700_61.0_852	LG5	54.2801	C198700_61.0	852	G	A	0/0	1/1	protein FATTY ACID EXPORT 3, chloroplastic [Arachis hypogaea]	+	1229	318	5'UTR
Leaf score ratio_LG5_21 dpi	C215306_60.0_964	LG5	54.2801	C215306_60.0	964	T	C	0/0	1/1	receptor-like protein kinase FERONIA [Vigna unguiculata]	+	548	3187	cds_2	Synonymous
Leaf score ratio_LG5_21 dpi	C215306_60.0_1020	LG5	54.2801	C215306_60.0	1020	C	T	0/0	1/1	receptor-like protein kinase FERONIA [Vigna unguiculata]	+	548	3187	cds_1	Non-Synonymous (A158V)
Leaf score ratio_LG5_21 dpi	C215306_60.0_1426	LG5	54.2801	C215306_60.0	1426	C	T	0/0	1/1	receptor-like protein kinase FERONIA [Vigna unguiculata]	+	548	3187	cds_2	Synonymous
Leaf score ratio_LG5_28 dpi	C214086_58.0_304	LG5	34.0957	C214086_58.0	304	T	C	0/0	1/1	Activating molecule in BECN1-regulated autophagy protein 1 isoform G [Glycine soja]	+	149	2410	cds_2	Synonymous
Leaf score ratio_LG5_28 dpi	scaffold17841_Locus_21852_0_58.6_COMPLEX_122	LG5	35.9657	scaffold17841_Locus_21852_0_58.6_COMPLEX	122	C	G	0/0	1/1	Actin-depolymerizing factor [Morus notabilis]	+	108	386	cds_2	Non-Synonymous (D5E)
Leaf score ratio_LG5_28 dpi	scaffold17841_Locus_21852_0_58.6_COMPLEX_224	LG5	35.9657	scaffold17841_Locus_21852_0_58.6_COMPLEX	224	C	A	0/0	1/1	Actin-depolymerizing factor [Morus notabilis]	+	108	386	cds_2	Synonymous
Leaf score ratio_LG5_28 dpi	scaffold17841_Locus_21852_0_58.6_COMPLEX_260	LG5	35.9657	scaffold17841_Locus_21852_0_58.6_COMPLEX	260	T	C	0/0	1/1	Actin-depolymerizing factor [Morus notabilis]	+	108	386	cds_2	Synonymous
Leaf score ratio_LG5_28 dpi	Locus_2579_Contig1_32	LG5	36.4465	Locus_2579_Contig1	32	T	A	0/0	1/1	Coatomer subunit delta [Glycine soja]	+	471	1271	5'UTR
Leaf score ratio_LG5_28 dpi	Locus_2579_Contig1_32	LG5	36.4465	Locus_2579_Contig1	32	T	A	0/0	1/1	coatomer subunit delta [Glycine max]	+	471	1271	5'UTR
Leaf score ratio_LG5_28 dpi	Locus_2579_Contig1_36	LG5	36.4465	Locus_2579_Contig1	36	A	C	0/0	1/1	Coatomer subunit delta [Glycine soja]	+	471	1271	5'UTR
Leaf score ratio_LG5_28 dpi	Locus_2579_Contig1_36	LG5	36.4465	Locus_2579_Contig1	36	A	C	0/0	1/1	coatomer subunit delta [Glycine max]	+	471	1271	5'UTR
Leaf score ratio_LG5_28 dpi	Locus_2579_Contig1_37	LG5	36.4465	Locus_2579_Contig1	37	G	A	0/0	1/1	Coatomer subunit delta [Glycine soja]	+	471	1271	5'UTR
Leaf score ratio_LG5_28 dpi	Locus_2579_Contig1_37	LG5	36.4465	Locus_2579_Contig1	37	G	A	0/0	1/1	coatomer subunit delta [Glycine max]	+	471	1271	5'UTR
Leaf score ratio_LG5_28 dpi	Locus_2579_Contig1_85	LG5	36.4465	Locus_2579_Contig1	85	C	T	0/0	1/1	Coatomer subunit delta [Glycine soja]	+	471	1271	5'UTR
Leaf score ratio_LG5_28 dpi	Locus_2579_Contig1_85	LG5	36.4465	Locus_2579_Contig1	85	C	T	0/0	1/1	coatomer subunit delta [Glycine max]	+	471	1271	5'UTR
Leaf score ratio_LG5_28 dpi	C183372_58.0_699	LG5	39.8897	C183372_58.0	699	T	C	0/0	1/1	rhodanese-like domain-containing protein 9, chloroplastic [Vigna radiata var. radiata]	+	154	855	cds_2	Synonymous
Leaf score ratio_LG5_28 dpi	C183372_58.0_769	LG5	39.8897	C183372_58.0	769	T	C	0/0	1/1	rhodanese-like domain-containing protein 9, chloroplastic [Vigna radiata var. radiata]	+	154	855	cds_3	Synonymous
Leaf score ratio_LG5_28 dpi	C183372_58.0_876	LG5	39.8897	C183372_58.0	876	A	T	0/0	1/1	rhodanese-like domain-containing protein 9, chloroplastic [Vigna radiata var. radiata]	+	154	855	3'UTR
Leaf score ratio_LG5_28 dpi	C210504_61.0_167	LG5	41.2919	C210504_61.0	167	T	A	0/0	1/1	calcium-dependent protein kinase 32 isoform X1 [Abrus precatorius]	+	389	1978	5'UTR
Leaf score ratio_LG5_28 dpi	C210504_61.0_167	LG5	41.2919	C210504_61.0	167	T	A	0/0	1/1	calcium-dependent protein kinase 32 [Cajanus cajan]	+	389	1978	5'UTR
Leaf score ratio_LG5_28 dpi	C210504_61.0_182	LG5	41.2919	C210504_61.0	182	C	T	0/0	1/1	calcium-dependent protein kinase 32 isoform X1 [Abrus precatorius]	+	389	1978	5'UTR
Leaf score ratio_LG5_28 dpi	C210504_61.0_182	LG5	41.2919	C210504_61.0	182	C	T	0/0	1/1	calcium-dependent protein kinase 32 [Cajanus cajan]	+	389	1978	5'UTR
Leaf score ratio_LG5_28 dpi	Locus_1641_Contig1_4770	LG5	42.6315	Locus_1641_Contig1	4770	G	A	0/0	1/1	ferredoxin-dependent glutamate synthase, chloroplastic isoform X1 [Abrus precatorius]	+	1833	4937	cds_3	Non-Synonymous (A980T)
Leaf score ratio_LG5_28 dpi	Locus_1641_Contig1_4770	LG5	42.6315	Locus_1641_Contig1	4770	G	A	0/0	1/1	LOW QUALITY PROTEIN: ferredoxin-dependent glutamate synthase, chloroplastic-like [Glycine max]	+	1833	4937	cds_3	Non-Synonymous (A980T)
Leaf score ratio_LG5_28 dpi	Locus_1641_Contig1_4770	LG5	42.6315	Locus_1641_Contig1	4770	G	A	0/0	1/1	ferredoxin-dependent glutamate synthase, chloroplastic-like isoform X1 [Glycine soja]	+	1833	4937	cds_3	Non-Synonymous (A980T)
Leaf score ratio_LG5_28 dpi	C203968_55.0_694	LG5	43.0553	C203968_55.0	694	G	T	0/0	1/1	R3H domain-containing protein 2 [Glycine soja]	+	341	1399	cds_2	Non-Synonymous (L118F)
Leaf score ratio_LG5_28 dpi	scaffold16225_Locus_18274_0_52.3_FORK_785	LG5	43.0553	scaffold16225_Locus_18274_0_52.3_FORK	785	G	A	0/0	1/1	PsbP family [Parasponia andersonii]	+	626	138	3'UTR
Leaf score ratio_LG5_28 dpi	scaffold16225_Locus_18274_0_52.3_FORK_837	LG5	43.0553	scaffold16225_Locus_18274_0_52.3_FORK	837	C	T	0/0	1/1	PsbP family [Parasponia andersonii]	+	626	138	3'UTR
Leaf score ratio_LG5_28 dpi	C212920_53.0_1598	LG5	43.5182	C212920_53.0	1598	C	T	0/0	1/1	UBP1-associated protein 2A, partial [Mucuna pruriens]	+	2146	821	5'UTR
Leaf score ratio_LG5_28 dpi	C212920_53.0_1733	LG5	43.5182	C212920_53.0	1733	C	T	0/0	1/1	UBP1-associated protein 2A, partial [Mucuna pruriens]	+	2146	821	5'UTR
Leaf score ratio_LG5_28 dpi	C191584_45.0_343	LG5	43.5182	C191584_45.0	343	C	G	0/0	1/1	50S ribosomal protein 5, chloroplastic [Mucuna pruriens]	+	144	596	cds_1	Non-Synonymous (A67G)
Leaf score ratio_LG5_28 dpi	scaffold24301_Locus_39254_0_61.2_LINEAR_1852	LG5	44.4529	scaffold24301_Locus_39254_0_61.2_LINEAR	1852	G	A	0/0	1/1	5-methyltetrahydropteroyltriglutamate--homocysteine methyltransferase 1, partial [Mucuna pruriens]	+	2535	259	5'UTR
Leaf score ratio_LG5_28 dpi	scaffold24301_Locus_39254_0_61.2_LINEAR_340	LG5	44.4529	scaffold24301_Locus_39254_0_61.2_LINEAR	340	G	A	0/0	1/1	5-methyltetrahydropteroyltriglutamate--homocysteine methyltransferase 1, partial [Mucuna pruriens]	+	2535	259	5'UTR
Leaf score ratio_LG5_28 dpi	scaffold24301_Locus_39254_0_61.2_LINEAR_485	LG5	44.4529	scaffold24301_Locus_39254_0_61.2_LINEAR	485	C	G	0/0	1/1	5-methyltetrahydropteroyltriglutamate--homocysteine methyltransferase 1, partial [Mucuna pruriens]	+	2535	259	5'UTR
Leaf score ratio_LG5_28 dpi	scaffold24301_Locus_39254_0_61.2_LINEAR_487	LG5	44.4529	scaffold24301_Locus_39254_0_61.2_LINEAR	487	A	G	0/0	1/1	5-methyltetrahydropteroyltriglutamate--homocysteine methyltransferase 1, partial [Mucuna pruriens]	+	2535	259	5'UTR
Leaf score ratio_LG5_28 dpi	scaffold24301_Locus_39254_0_61.2_LINEAR_1042	LG5	44.4529	scaffold24301_Locus_39254_0_61.2_LINEAR	1042	T	C	0/0	1/1	5-methyltetrahydropteroyltriglutamate--homocysteine methyltransferase 1, partial [Mucuna pruriens]	+	2535	259	5'UTR
Leaf score ratio_LG5_28 dpi	scaffold24301_Locus_39254_0_61.2_LINEAR_1219	LG5	44.4529	scaffold24301_Locus_39254_0_61.2_LINEAR	1219	T	C	0/0	1/1	5-methyltetrahydropteroyltriglutamate--homocysteine methyltransferase 1, partial [Mucuna pruriens]	+	2535	259	5'UTR
Leaf score ratio_LG5_28 dpi	scaffold24301_Locus_39254_0_61.2_LINEAR_1447	LG5	44.4529	scaffold24301_Locus_39254_0_61.2_LINEAR	1447	T	C	0/0	1/1	5-methyltetrahydropteroyltriglutamate--homocysteine methyltransferase 1, partial [Mucuna pruriens]	+	2535	259	5'UTR
Leaf score ratio_LG5_28 dpi	scaffold24301_Locus_39254_0_61.2_LINEAR_1636	LG5	44.4529	scaffold24301_Locus_39254_0_61.2_LINEAR	1636	G	T	0/0	1/1	5-methyltetrahydropteroyltriglutamate--homocysteine methyltransferase 1, partial [Mucuna pruriens]	+	2535	259	5'UTR
Leaf score ratio_LG5_28 dpi	scaffold24301_Locus_39254_0_61.2_LINEAR_1752	LG5	44.4529	scaffold24301_Locus_39254_0_61.2_LINEAR	1752	C	T	0/0	1/1	5-methyltetrahydropteroyltriglutamate--homocysteine methyltransferase 1, partial [Mucuna pruriens]	+	2535	259	5'UTR
Leaf score ratio_LG5_28 dpi	scaffold24301_Locus_39254_0_61.2_LINEAR_1827	LG5	44.4529	scaffold24301_Locus_39254_0_61.2_LINEAR	1827	G	C	0/0	1/1	5-methyltetrahydropteroyltriglutamate--homocysteine methyltransferase 1, partial [Mucuna pruriens]	+	2535	259	5'UTR
Leaf score ratio_LG5_28 dpi	scaffold24301_Locus_39254_0_61.2_LINEAR_1887	LG5	44.4529	scaffold24301_Locus_39254_0_61.2_LINEAR	1887	G	C	0/0	1/1	5-methyltetrahydropteroyltriglutamate--homocysteine methyltransferase 1, partial [Mucuna pruriens]	+	2535	259	5'UTR
Leaf score ratio_LG5_28 dpi	scaffold24301_Locus_39254_0_61.2_LINEAR_1948	LG5	44.4529	scaffold24301_Locus_39254_0_61.2_LINEAR	1948	C	T	0/0	1/1	5-methyltetrahydropteroyltriglutamate--homocysteine methyltransferase 1, partial [Mucuna pruriens]	+	2535	259	5'UTR
Leaf score ratio_LG5_28 dpi	scaffold24301_Locus_39254_0_61.2_LINEAR_2076	LG5	44.4529	scaffold24301_Locus_39254_0_61.2_LINEAR	2076	T	C	0/0	1/1	5-methyltetrahydropteroyltriglutamate--homocysteine methyltransferase 1, partial [Mucuna pruriens]	+	2535	259	5'UTR
Leaf score ratio_LG5_28 dpi	scaffold24301_Locus_39254_0_61.2_LINEAR_2092	LG5	44.4529	scaffold24301_Locus_39254_0_61.2_LINEAR	2092	A	T	0/0	1/1	5-methyltetrahydropteroyltriglutamate--homocysteine methyltransferase 1, partial [Mucuna pruriens]	+	2535	259	5'UTR
Leaf score ratio_LG5_28 dpi	scaffold24301_Locus_39254_0_61.2_LINEAR_2144	LG5	44.4529	scaffold24301_Locus_39254_0_61.2_LINEAR	2144	A	G	0/0	1/1	5-methyltetrahydropteroyltriglutamate--homocysteine methyltransferase 1, partial [Mucuna pruriens]	+	2535	259	5'UTR
Leaf score ratio_LG5_28 dpi	scaffold24301_Locus_39254_0_61.2_LINEAR_2158	LG5	44.4529	scaffold24301_Locus_39254_0_61.2_LINEAR	2158	A	G	0/0	1/1	5-methyltetrahydropteroyltriglutamate--homocysteine methyltransferase 1, partial [Mucuna pruriens]	+	2535	259	5'UTR
Leaf score ratio_LG5_28 dpi	Locus_5504_Contig1_2262	LG5	45.3077	Locus_5504_Contig1	2262	C	T	0/0	1/1	casein kinase 1-like protein HD16 [Arachis duranensis]	+	2495	870	5'UTR
Leaf score ratio_LG5_28 dpi	Locus_1049_Contig1_2062	LG5	45.3077	Locus_1049_Contig1	2062	G	A	0/0	1/1	PREDICTED: general negative regulator of transcription subunit 3-like isoform X1 [Lupinus angustifolius]	+	2039	2947	cds_2	Synonymous
Leaf score ratio_LG5_28 dpi	Locus_1049_Contig1_2062	LG5	45.3077	Locus_1049_Contig1	2062	G	A	0/0	1/1	PREDICTED: general negative regulator of transcription subunit 3-like isoform X2 [Lupinus angustifolius]	+	2039	2947	cds_2	Synonymous
Leaf score ratio_LG5_28 dpi	C201932_57.0_466	LG5	45.3077	C201932_57.0	466	G	A	0/0	1/1	root border cell-specific protein [Pisum sativum]	+	73	1047	cds_3	Non-Synonymous (V132M)
Leaf score ratio_LG5_28 dpi	Locus_5504_Contig1_2560	LG5	45.3077	Locus_5504_Contig1	2560	A	G	0/0	1/1	casein kinase 1-like protein HD16 [Arachis duranensis]	+	2495	870	3'UTR
Leaf score ratio_LG5_28 dpi	C205790_60.0_687	LG5	46.1928	C205790_60.0	687	T	C	0/0	1/1	PREDICTED: eukaryotic peptide chain release factor subunit 1-3 [Eucalyptus grandis]	+	97	1404	cds_2	Synonymous
Leaf score ratio_LG5_28 dpi	C205790_60.0_687	LG5	46.1928	C205790_60.0	687	T	C	0/0	1/1	eukaryotic peptide chain release factor subunit 1-3 [Arachis ipaensis]	+	97	1404	cds_2	Synonymous
Leaf score ratio_LG5_28 dpi	C205790_60.0_687	LG5	46.1928	C205790_60.0	687	T	C	0/0	1/1	eukaryotic peptide chain release factor subunit 1-3 [Syzygium oleosum]	+	97	1404	cds_2	Synonymous
Leaf score ratio_LG5_28 dpi	scaffold24929_Locus_42416_0_54.9_LINEAR_402	LG5	47.102	scaffold24929_Locus_42416_0_54.9_LINEAR	402	T	C	0/0	1/1	PREDICTED: cytochrome b-c1 complex subunit Rieske-4, mitochondrial-like [Lupinus angustifolius]	+	100	888	cds_2	Synonymous
Leaf score ratio_LG5_28 dpi	Locus_14692_Contig1_860	LG5	48.028	Locus_14692_Contig1	860	G	A	0/0	1/1	Protein FAM214B, partial [Mucuna pruriens]	+	783	3188	cds_2	Synonymous
Leaf score ratio_LG5_28 dpi	Locus_14692_Contig1_1004	LG5	48.028	Locus_14692_Contig1	1004	T	C	0/0	1/1	Protein FAM214B, partial [Mucuna pruriens]	+	783	3188	cds_2	Synonymous
Leaf score ratio_LG5_28 dpi	Locus_10160_Contig1_624	LG5	48.028	Locus_10160_Contig1	624	A	G	0/0	1/1	PREDICTED: phenylalanine--tRNA ligase, chloroplastic/mitochondrial [Lupinus angustifolius]	+	162	1262	cds_3	Non-Synonymous (I155V)
Leaf score ratio_LG5_28 dpi	Locus_10160_Contig1_624	LG5	48.028	Locus_10160_Contig1	624	A	G	0/0	1/1	phenylalanine--tRNA ligase, chloroplastic/mitochondrial isoform X1 [Glycine max]	+	156	1262	cds_3	Non-Synonymous (I157V)
Leaf score ratio_LG5_28 dpi	scaffold25254_Locus_45009_0_60.8_LINEAR_2330	LG5	49.0182	scaffold25254_Locus_45009_0_60.8_LINEAR	2330	A	C	0/0	1/1	sister chromatid cohesion 1 protein 4 isoform X3 [Cicer arietinum]	+	4966	3416	5'UTR
Leaf score ratio_LG5_28 dpi	scaffold25254_Locus_45009_0_60.8_LINEAR_3089	LG5	49.0182	scaffold25254_Locus_45009_0_60.8_LINEAR	3089	T	G	0/0	1/1	sister chromatid cohesion 1 protein 4 isoform X3 [Cicer arietinum]	+	4966	3416	5'UTR
Leaf score ratio_LG5_28 dpi	scaffold24292_Locus_39223_0_59.5_BUBBLE_937	LG5	49.0182	scaffold24292_Locus_39223_0_59.5_BUBBLE	937	G	A	0/0	1/1	phosphoglycolate phosphatase 1B, chloroplastic [Vigna radiata var. radiata]	+	169	840	3'UTR
Leaf score ratio_LG5_28 dpi	scaffold24292_Locus_39223_0_59.5_BUBBLE_937	LG5	49.0182	scaffold24292_Locus_39223_0_59.5_BUBBLE	937	G	A	0/0	1/1	phosphoglycolate phosphatase 1B, chloroplastic-like [Vigna unguiculata]	+	169	840	3'UTR
Leaf score ratio_LG5_28 dpi	C182806_52.0_646	LG5	49.0182	C182806_52.0	646	C	T	0/0	1/1	photosystem I reaction center subunit XI, chloroplastic [Abrus precatorius]	+	245	859	cds_2	Synonymous
Leaf score ratio_LG5_28 dpi	C187544_54.0_643	LG5	49.0182	C187544_54.0	643	A	T	0/0	1/1	thioredoxin F-type, chloroplastic-like [Abrus precatorius]	+	678	328	5'UTR
Leaf score ratio_LG5_28 dpi	C187544_54.0_643	LG5	49.0182	C187544_54.0	643	A	T	0/0	1/1	thioredoxin F-type, chloroplastic [Arachis ipaensis]	+	678	328	5'UTR
Leaf score ratio_LG5_28 dpi	C187544_54.0_799	LG5	49.0182	C187544_54.0	799	T	C	0/0	1/1	thioredoxin F-type, chloroplastic-like [Abrus precatorius]	+	678	328	3'UTR
Leaf score ratio_LG5_28 dpi	C187544_54.0_799	LG5	49.0182	C187544_54.0	799	T	C	0/0	1/1	thioredoxin F-type, chloroplastic [Arachis ipaensis]	+	678	328	3'UTR
Leaf score ratio_LG5_28 dpi	C182806_52.0_505	LG5	49.0182	C182806_52.0	505	A	C	0/0	1/1	photosystem I reaction center subunit XI, chloroplastic [Abrus precatorius]	+	245	859	cds_2	Synonymous
Leaf score ratio_LG5_28 dpi	C182806_52.0_679	LG5	49.0182	C182806_52.0	679	C	T	0/0	1/1	photosystem I reaction center subunit XI, chloroplastic [Abrus precatorius]	+	245	859	cds_2	Synonymous
Leaf score ratio_LG5_28 dpi	C176146_59.0_153	LG5	49.0182	C176146_59.0	153	C	T	0/0	1/1	protein METHYLENE BLUE SENSITIVITY 1 [Cajanus cajan]	+	216	518	5'UTR
Leaf score ratio_LG5_28 dpi	C176146_59.0_201	LG5	49.0183	C176146_59.0	201	G	C	0/0	1/1	protein METHYLENE BLUE SENSITIVITY 1 [Cajanus cajan]	+	216	518	5'UTR
Leaf score ratio_LG5_28 dpi	C202260_58.0_1282	LG5	49.0183	C202260_58.0	1282	G	A	0/0	1/1	Calreticulin-3 [Cajanus cajan]	+	1548	487	5'UTR
Leaf score ratio_LG5_28 dpi	C202260_58.0_1489	LG5	49.0183	C202260_58.0	1489	A	G	0/0	1/1	Calreticulin-3 [Cajanus cajan]	+	1548	487	5'UTR
Leaf score ratio_LG5_28 dpi	C202260_58.0_1513	LG5	49.0183	C202260_58.0	1513	A	C	0/0	1/1	Calreticulin-3 [Cajanus cajan]	+	1548	487	5'UTR
Leaf score ratio_LG5_28 dpi	C202260_58.0_1514	LG5	49.0183	C202260_58.0	1514	A	G	0/0	1/1	Calreticulin-3 [Cajanus cajan]	+	1548	487	5'UTR
Leaf score ratio_LG5_28 dpi	scaffold2996_Locus_1032_0_60.7_COMPLEX_606	LG5	49.0183	scaffold2996_Locus_1032_0_60.7_COMPLEX	606	T	C	0/0	1/1	zinc finger CCCH domain-containing protein ZFN-like isoform X2 [Glycine max]	+	494	1633	cds_1	Non-Synonymous (L38S)
Leaf score ratio_LG5_28 dpi	scaffold5478_Locus_2019_1_57.2_COMPLEX_2455	LG5	49.5391	scaffold5478_Locus_2019_1_57.2_COMPLEX	2455	G	A	0/0	1/1	PREDICTED: protein LUTEIN DEFICIENT 5, chloroplastic [Lupinus angustifolius]	+	234	1121	3'UTR
Leaf score ratio_LG5_28 dpi	C194956_58.0_926	LG5	50.0442	C194956_58.0	926	C	T	0/0	1/1	50S ribosomal protein L5, chloroplastic-like [Glycine soja]	+	1042	233	5'UTR
Leaf score ratio_LG5_28 dpi	C194956_58.0_454	LG5	50.0442	C194956_58.0	454	T	G	0/0	1/1	50S ribosomal protein L5, chloroplastic-like [Glycine soja]	+	1042	233	5'UTR
Leaf score ratio_LG5_28 dpi	C194948_59.0_981	LG5	51.5009	C194948_59.0	981	A	G	0/0	1/1	60S ribosomal protein L8-3 [Spatholobus suberectus]	+	1217	471	5'UTR
Leaf score ratio_LG5_28 dpi	scaffold11520_Locus_9293_0_58.1_COMPLEX_884	LG5	51.9473	scaffold11520_Locus_9293_0_58.1_COMPLEX	884	A	G	0/0	1/1	putative peroxisomal biogenesis factor 11 [Lupinus albus]	+	878	174	3'UTR
Leaf score ratio_LG5_28 dpi	scaffold11520_Locus_9293_0_58.1_COMPLEX_884	LG5	51.9473	scaffold11520_Locus_9293_0_58.1_COMPLEX	884	A	G	0/0	1/1	peroxisomal membrane protein 11 [Glycine max]	+	878	171	3'UTR
Stem score ratio_LG5_21 dpi	scaffold22436_Locus_32972_0_56.9_LINEAR_696	LG5	29.3309	scaffold22436_Locus_32972_0_56.9_LINEAR	696	C	A	0/0	1/1	uridine nucleosidase 1 isoform X1 [Abrus precatorius]	+	490	1152	cds_2	Synonymous
Stem score ratio_LG5_21 dpi	C196248_51.0_321	LG5	30.6243	C196248_51.0	321	A	G	0/0	1/1	probable aquaporin TIP-type [Cicer arietinum]	+	286	1035	cds_2	Synonymous
Stem score ratio_LG5_21 dpi	scaffold25025_Locus_42964_0_51.1_LINEAR_766	LG5	30.6243	scaffold25025_Locus_42964_0_51.1_LINEAR	766	T	C	0/0	1/1	UDP-glycosyltransferase 73C3 [Cicer arietinum]	+	1743	1039	5'UTR
Stem score ratio_LG5_21 dpi	scaffold25025_Locus_42964_0_51.1_LINEAR_1216	LG5	30.6243	scaffold25025_Locus_42964_0_51.1_LINEAR	1216	C	T	0/0	1/1	UDP-glycosyltransferase 73C3 [Cicer arietinum]	+	1743	1039	5'UTR
Stem score ratio_LG5_21 dpi	scaffold25025_Locus_42964_0_51.1_LINEAR_1218	LG5	30.6243	scaffold25025_Locus_42964_0_51.1_LINEAR	1218	G	C	0/0	1/1	UDP-glycosyltransferase 73C3 [Cicer arietinum]	+	1743	1039	5'UTR
Stem score ratio_LG5_21 dpi	scaffold25025_Locus_42964_0_51.1_LINEAR_1235	LG5	30.6243	scaffold25025_Locus_42964_0_51.1_LINEAR	1235	C	G	0/0	1/1	UDP-glycosyltransferase 73C3 [Cicer arietinum]	+	1743	1039	5'UTR
Stem score ratio_LG5_21 dpi	scaffold25025_Locus_42964_0_51.1_LINEAR_1246	LG5	30.6243	scaffold25025_Locus_42964_0_51.1_LINEAR	1246	C	G	0/0	1/1	UDP-glycosyltransferase 73C3 [Cicer arietinum]	+	1743	1039	5'UTR
Stem score ratio_LG5_21 dpi	C194748_61.0_407	LG5	30.6243	C194748_61.0	407	C	T	0/0	1/1	triosephosphate isomerase, chloroplastic [Cajanus cajan]	+	162	1082	cds_2	Synonymous
Stem score ratio_LG5_21 dpi	C194748_61.0_407	LG5	30.6243	C194748_61.0	407	C	T	0/0	1/1	Triosephosphate isomerase, chloroplastic [Glycine soja]	+	162	1082	cds_2	Synonymous
Stem score ratio_LG5_21 dpi	C194748_61.0_881	LG5	30.6243	C194748_61.0	881	T	C	0/0	1/1	triosephosphate isomerase, chloroplastic [Cajanus cajan]	+	162	1082	cds_2	Synonymous
Stem score ratio_LG5_21 dpi	C194748_61.0_881	LG5	30.6243	C194748_61.0	881	T	C	0/0	1/1	Triosephosphate isomerase, chloroplastic [Glycine soja]	+	162	1082	cds_2	Synonymous
Stem score ratio_LG5_21 dpi	C194748_61.0_1107	LG5	30.6243	C194748_61.0	1107	G	T	0/0	1/1	triosephosphate isomerase, chloroplastic [Cajanus cajan]	+	162	1082	3'UTR
Stem score ratio_LG5_21 dpi	C194748_61.0_1107	LG5	30.6243	C194748_61.0	1107	G	T	0/0	1/1	Triosephosphate isomerase, chloroplastic [Glycine soja]	+	162	1082	3'UTR
Stem score ratio_LG5_21 dpi	scaffold25379_Locus_46516_0_60.0_LINEAR_1625	LG5	31.048	scaffold25379_Locus_46516_0_60.0_LINEAR	1625	A	T	0/0	1/1	cell division cycle protein 48 homolog [Glycine soja]	+	2665	1307	5'UTR
Stem score ratio_LG5_21 dpi	scaffold25379_Locus_46516_0_60.0_LINEAR_1625	LG5	31.048	scaffold25379_Locus_46516_0_60.0_LINEAR	1625	A	T	0/0	1/1	cell division cycle protein 48 homolog [Abrus precatorius]	+	2665	1307	5'UTR
Stem score ratio_LG5_21 dpi	scaffold25379_Locus_46516_0_60.0_LINEAR_1625	LG5	31.048	scaffold25379_Locus_46516_0_60.0_LINEAR	1625	A	T	0/0	1/1	Cell division cycle protein 48-like protein [Mucuna pruriens]	+	2665	1307	5'UTR
Stem score ratio_LG5_21 dpi	Locus_25161_Contig1_2293	LG5	32.5047	Locus_25161_Contig1	2293	T	C	0/0	1/1	Calcium-transporting ATPase 4, endoplasmic reticulum-type [Spatholobus suberectus]	+	3849	1525	5'UTR
Stem score ratio_LG5_21 dpi	Locus_25161_Contig1_3978	LG5	32.5047	Locus_25161_Contig1	3978	G	C	0/0	1/1	Calcium-transporting ATPase 4, endoplasmic reticulum-type [Spatholobus suberectus]	+	3849	1525	3'UTR
Stem score ratio_LG5_21 dpi	Locus_25161_Contig1_3031	LG5	32.5047	Locus_25161_Contig1	3031	T	C	0/0	1/1	Calcium-transporting ATPase 4, endoplasmic reticulum-type [Spatholobus suberectus]	+	3849	1525	5'UTR
Stem score ratio_LG5_21 dpi	Locus_25161_Contig1_3304	LG5	32.5047	Locus_25161_Contig1	3304	T	C	0/0	1/1	Calcium-transporting ATPase 4, endoplasmic reticulum-type [Spatholobus suberectus]	+	3849	1525	5'UTR
Stem score ratio_LG5_21 dpi	Locus_25161_Contig1_3322	LG5	32.5047	Locus_25161_Contig1	3322	G	A	0/0	1/1	Calcium-transporting ATPase 4, endoplasmic reticulum-type [Spatholobus suberectus]	+	3849	1525	5'UTR
Stem score ratio_LG5_21 dpi	Locus_25161_Contig1_3848	LG5	32.5047	Locus_25161_Contig1	3848	G	T	0/0	1/1	Calcium-transporting ATPase 4, endoplasmic reticulum-type [Spatholobus suberectus]	+	3849	1525	5'UTR
Stem score ratio_LG5_21 dpi	Locus_231_Contig1_565	LG5	33.5802	Locus_231_Contig1	565	A	G	0/0	1/1	probable mediator of RNA polymerase II transcription subunit 37c [Arachis ipaensis]	+	167	1252	cds_2	Synonymous
Stem score ratio_LG5_21 dpi	Locus_231_Contig1_565	LG5	33.5802	Locus_231_Contig1	565	A	G	0/0	1/1	probable mediator of RNA polymerase II transcription subunit 37c [Arachis hypogaea]	+	167	1252	cds_2	Synonymous
Stem score ratio_LG5_21 dpi	Locus_231_Contig1_1861	LG5	33.5802	Locus_231_Contig1	1861	T	C	0/0	1/1	probable mediator of RNA polymerase II transcription subunit 37c [Arachis ipaensis]	+	167	1252	3'UTR
Stem score ratio_LG5_21 dpi	Locus_231_Contig1_1861	LG5	33.5802	Locus_231_Contig1	1861	T	C	0/0	1/1	probable mediator of RNA polymerase II transcription subunit 37c [Arachis hypogaea]	+	167	1252	3'UTR
Stem score ratio_LG5_21 dpi	C214086_58.0_304	LG5	34.0957	C214086_58.0	304	T	C	0/0	1/1	Activating molecule in BECN1-regulated autophagy protein 1 isoform G [Glycine soja]	+	149	2410	cds_2	Synonymous
Stem score ratio_LG5_21 dpi	scaffold17841_Locus_21852_0_58.6_COMPLEX_122	LG5	35.9657	scaffold17841_Locus_21852_0_58.6_COMPLEX	122	C	G	0/0	1/1	Actin-depolymerizing factor [Morus notabilis]	+	108	386	cds_2	Non-Synonymous (D5E)
Stem score ratio_LG5_21 dpi	scaffold17841_Locus_21852_0_58.6_COMPLEX_224	LG5	35.9657	scaffold17841_Locus_21852_0_58.6_COMPLEX	224	C	A	0/0	1/1	Actin-depolymerizing factor [Morus notabilis]	+	108	386	cds_2	Synonymous
Stem score ratio_LG5_21 dpi	scaffold17841_Locus_21852_0_58.6_COMPLEX_260	LG5	35.9657	scaffold17841_Locus_21852_0_58.6_COMPLEX	260	T	C	0/0	1/1	Actin-depolymerizing factor [Morus notabilis]	+	108	386	cds_2	Synonymous
Stem score ratio_LG5_21 dpi	Locus_2579_Contig1_32	LG5	36.4465	Locus_2579_Contig1	32	T	A	0/0	1/1	Coatomer subunit delta [Glycine soja]	+	471	1271	5'UTR
Stem score ratio_LG5_21 dpi	Locus_2579_Contig1_32	LG5	36.4465	Locus_2579_Contig1	32	T	A	0/0	1/1	coatomer subunit delta [Glycine max]	+	471	1271	5'UTR
Stem score ratio_LG5_21 dpi	Locus_2579_Contig1_36	LG5	36.4465	Locus_2579_Contig1	36	A	C	0/0	1/1	Coatomer subunit delta [Glycine soja]	+	471	1271	5'UTR
Stem score ratio_LG5_21 dpi	Locus_2579_Contig1_36	LG5	36.4465	Locus_2579_Contig1	36	A	C	0/0	1/1	coatomer subunit delta [Glycine max]	+	471	1271	5'UTR
Stem score ratio_LG5_21 dpi	Locus_2579_Contig1_37	LG5	36.4465	Locus_2579_Contig1	37	G	A	0/0	1/1	Coatomer subunit delta [Glycine soja]	+	471	1271	5'UTR
Stem score ratio_LG5_21 dpi	Locus_2579_Contig1_37	LG5	36.4465	Locus_2579_Contig1	37	G	A	0/0	1/1	coatomer subunit delta [Glycine max]	+	471	1271	5'UTR
Stem score ratio_LG5_21 dpi	Locus_2579_Contig1_85	LG5	36.4465	Locus_2579_Contig1	85	C	T	0/0	1/1	Coatomer subunit delta [Glycine soja]	+	471	1271	5'UTR
Stem score ratio_LG5_21 dpi	Locus_2579_Contig1_85	LG5	36.4465	Locus_2579_Contig1	85	C	T	0/0	1/1	coatomer subunit delta [Glycine max]	+	471	1271	5'UTR
Stem score ratio_LG5_21 dpi	C183372_58.0_699	LG5	39.8897	C183372_58.0	699	T	C	0/0	1/1	rhodanese-like domain-containing protein 9, chloroplastic [Vigna radiata var. radiata]	+	154	855	cds_2	Synonymous
Stem score ratio_LG5_21 dpi	C183372_58.0_769	LG5	39.8897	C183372_58.0	769	T	C	0/0	1/1	rhodanese-like domain-containing protein 9, chloroplastic [Vigna radiata var. radiata]	+	154	855	cds_3	Synonymous
Stem score ratio_LG5_21 dpi	C183372_58.0_876	LG5	39.8897	C183372_58.0	876	A	T	0/0	1/1	rhodanese-like domain-containing protein 9, chloroplastic [Vigna radiata var. radiata]	+	154	855	3'UTR
Stem score ratio_LG5_21 dpi	C210504_61.0_167	LG5	41.2919	C210504_61.0	167	T	A	0/0	1/1	calcium-dependent protein kinase 32 isoform X1 [Abrus precatorius]	+	389	1978	5'UTR
Stem score ratio_LG5_21 dpi	C210504_61.0_167	LG5	41.2919	C210504_61.0	167	T	A	0/0	1/1	calcium-dependent protein kinase 32 [Cajanus cajan]	+	389	1978	5'UTR
Stem score ratio_LG5_21 dpi	C210504_61.0_182	LG5	41.2919	C210504_61.0	182	C	T	0/0	1/1	calcium-dependent protein kinase 32 isoform X1 [Abrus precatorius]	+	389	1978	5'UTR
Stem score ratio_LG5_21 dpi	C210504_61.0_182	LG5	41.2919	C210504_61.0	182	C	T	0/0	1/1	calcium-dependent protein kinase 32 [Cajanus cajan]	+	389	1978	5'UTR
Stem score ratio_LG5_21 dpi	Locus_1641_Contig1_4770	LG5	42.6315	Locus_1641_Contig1	4770	G	A	0/0	1/1	ferredoxin-dependent glutamate synthase, chloroplastic isoform X1 [Abrus precatorius]	+	1833	4937	cds_3	Non-Synonymous (A980T)
Stem score ratio_LG5_21 dpi	Locus_1641_Contig1_4770	LG5	42.6315	Locus_1641_Contig1	4770	G	A	0/0	1/1	LOW QUALITY PROTEIN: ferredoxin-dependent glutamate synthase, chloroplastic-like [Glycine max]	+	1833	4937	cds_3	Non-Synonymous (A980T)
Stem score ratio_LG5_21 dpi	Locus_1641_Contig1_4770	LG5	42.6315	Locus_1641_Contig1	4770	G	A	0/0	1/1	ferredoxin-dependent glutamate synthase, chloroplastic-like isoform X1 [Glycine soja]	+	1833	4937	cds_3	Non-Synonymous (A980T)
Stem score ratio_LG5_21 dpi	C203968_55.0_694	LG5	43.0553	C203968_55.0	694	G	T	0/0	1/1	R3H domain-containing protein 2 [Glycine soja]	+	341	1399	cds_2	Non-Synonymous (L118F)
Stem score ratio_LG5_21 dpi	scaffold16225_Locus_18274_0_52.3_FORK_785	LG5	43.0553	scaffold16225_Locus_18274_0_52.3_FORK	785	G	A	0/0	1/1	PsbP family [Parasponia andersonii]	+	626	138	3'UTR
Stem score ratio_LG5_21 dpi	scaffold16225_Locus_18274_0_52.3_FORK_837	LG5	43.0553	scaffold16225_Locus_18274_0_52.3_FORK	837	C	T	0/0	1/1	PsbP family [Parasponia andersonii]	+	626	138	3'UTR
Stem score ratio_LG5_21 dpi	C212920_53.0_1598	LG5	43.5182	C212920_53.0	1598	C	T	0/0	1/1	UBP1-associated protein 2A, partial [Mucuna pruriens]	+	2146	821	5'UTR
Stem score ratio_LG5_21 dpi	C212920_53.0_1733	LG5	43.5182	C212920_53.0	1733	C	T	0/0	1/1	UBP1-associated protein 2A, partial [Mucuna pruriens]	+	2146	821	5'UTR
Stem score ratio_LG5_21 dpi	C191584_45.0_343	LG5	43.5182	C191584_45.0	343	C	G	0/0	1/1	50S ribosomal protein 5, chloroplastic [Mucuna pruriens]	+	144	596	cds_1	Non-Synonymous (A67G)
Stem score ratio_LG5_21 dpi	scaffold24301_Locus_39254_0_61.2_LINEAR_1852	LG5	44.4529	scaffold24301_Locus_39254_0_61.2_LINEAR	1852	G	A	0/0	1/1	5-methyltetrahydropteroyltriglutamate--homocysteine methyltransferase 1, partial [Mucuna pruriens]	+	2535	259	5'UTR
Stem score ratio_LG5_21 dpi	scaffold24301_Locus_39254_0_61.2_LINEAR_340	LG5	44.4529	scaffold24301_Locus_39254_0_61.2_LINEAR	340	G	A	0/0	1/1	5-methyltetrahydropteroyltriglutamate--homocysteine methyltransferase 1, partial [Mucuna pruriens]	+	2535	259	5'UTR
Stem score ratio_LG5_21 dpi	scaffold24301_Locus_39254_0_61.2_LINEAR_485	LG5	44.4529	scaffold24301_Locus_39254_0_61.2_LINEAR	485	C	G	0/0	1/1	5-methyltetrahydropteroyltriglutamate--homocysteine methyltransferase 1, partial [Mucuna pruriens]	+	2535	259	5'UTR
Stem score ratio_LG5_21 dpi	scaffold24301_Locus_39254_0_61.2_LINEAR_487	LG5	44.4529	scaffold24301_Locus_39254_0_61.2_LINEAR	487	A	G	0/0	1/1	5-methyltetrahydropteroyltriglutamate--homocysteine methyltransferase 1, partial [Mucuna pruriens]	+	2535	259	5'UTR
Stem score ratio_LG5_21 dpi	scaffold24301_Locus_39254_0_61.2_LINEAR_1042	LG5	44.4529	scaffold24301_Locus_39254_0_61.2_LINEAR	1042	T	C	0/0	1/1	5-methyltetrahydropteroyltriglutamate--homocysteine methyltransferase 1, partial [Mucuna pruriens]	+	2535	259	5'UTR
Stem score ratio_LG5_21 dpi	scaffold24301_Locus_39254_0_61.2_LINEAR_1219	LG5	44.4529	scaffold24301_Locus_39254_0_61.2_LINEAR	1219	T	C	0/0	1/1	5-methyltetrahydropteroyltriglutamate--homocysteine methyltransferase 1, partial [Mucuna pruriens]	+	2535	259	5'UTR
Stem score ratio_LG5_21 dpi	scaffold24301_Locus_39254_0_61.2_LINEAR_1447	LG5	44.4529	scaffold24301_Locus_39254_0_61.2_LINEAR	1447	T	C	0/0	1/1	5-methyltetrahydropteroyltriglutamate--homocysteine methyltransferase 1, partial [Mucuna pruriens]	+	2535	259	5'UTR
Stem score ratio_LG5_21 dpi	scaffold24301_Locus_39254_0_61.2_LINEAR_1636	LG5	44.4529	scaffold24301_Locus_39254_0_61.2_LINEAR	1636	G	T	0/0	1/1	5-methyltetrahydropteroyltriglutamate--homocysteine methyltransferase 1, partial [Mucuna pruriens]	+	2535	259	5'UTR
Stem score ratio_LG5_21 dpi	scaffold24301_Locus_39254_0_61.2_LINEAR_1752	LG5	44.4529	scaffold24301_Locus_39254_0_61.2_LINEAR	1752	C	T	0/0	1/1	5-methyltetrahydropteroyltriglutamate--homocysteine methyltransferase 1, partial [Mucuna pruriens]	+	2535	259	5'UTR
Stem score ratio_LG5_21 dpi	scaffold24301_Locus_39254_0_61.2_LINEAR_1827	LG5	44.4529	scaffold24301_Locus_39254_0_61.2_LINEAR	1827	G	C	0/0	1/1	5-methyltetrahydropteroyltriglutamate--homocysteine methyltransferase 1, partial [Mucuna pruriens]	+	2535	259	5'UTR
Stem score ratio_LG5_21 dpi	scaffold24301_Locus_39254_0_61.2_LINEAR_1887	LG5	44.4529	scaffold24301_Locus_39254_0_61.2_LINEAR	1887	G	C	0/0	1/1	5-methyltetrahydropteroyltriglutamate--homocysteine methyltransferase 1, partial [Mucuna pruriens]	+	2535	259	5'UTR
Stem score ratio_LG5_21 dpi	scaffold24301_Locus_39254_0_61.2_LINEAR_1948	LG5	44.4529	scaffold24301_Locus_39254_0_61.2_LINEAR	1948	C	T	0/0	1/1	5-methyltetrahydropteroyltriglutamate--homocysteine methyltransferase 1, partial [Mucuna pruriens]	+	2535	259	5'UTR
Stem score ratio_LG5_21 dpi	scaffold24301_Locus_39254_0_61.2_LINEAR_2076	LG5	44.4529	scaffold24301_Locus_39254_0_61.2_LINEAR	2076	T	C	0/0	1/1	5-methyltetrahydropteroyltriglutamate--homocysteine methyltransferase 1, partial [Mucuna pruriens]	+	2535	259	5'UTR
Stem score ratio_LG5_21 dpi	scaffold24301_Locus_39254_0_61.2_LINEAR_2092	LG5	44.4529	scaffold24301_Locus_39254_0_61.2_LINEAR	2092	A	T	0/0	1/1	5-methyltetrahydropteroyltriglutamate--homocysteine methyltransferase 1, partial [Mucuna pruriens]	+	2535	259	5'UTR
Stem score ratio_LG5_21 dpi	scaffold24301_Locus_39254_0_61.2_LINEAR_2144	LG5	44.4529	scaffold24301_Locus_39254_0_61.2_LINEAR	2144	A	G	0/0	1/1	5-methyltetrahydropteroyltriglutamate--homocysteine methyltransferase 1, partial [Mucuna pruriens]	+	2535	259	5'UTR
Stem score ratio_LG5_21 dpi	scaffold24301_Locus_39254_0_61.2_LINEAR_2158	LG5	44.4529	scaffold24301_Locus_39254_0_61.2_LINEAR	2158	A	G	0/0	1/1	5-methyltetrahydropteroyltriglutamate--homocysteine methyltransferase 1, partial [Mucuna pruriens]	+	2535	259	5'UTR
Stem score ratio_LG5_21 dpi	Locus_5504_Contig1_2262	LG5	45.3077	Locus_5504_Contig1	2262	C	T	0/0	1/1	casein kinase 1-like protein HD16 [Arachis duranensis]	+	2495	870	5'UTR
Stem score ratio_LG5_21 dpi	Locus_1049_Contig1_2062	LG5	45.3077	Locus_1049_Contig1	2062	G	A	0/0	1/1	PREDICTED: general negative regulator of transcription subunit 3-like isoform X1 [Lupinus angustifolius]	+	2039	2947	cds_2	Synonymous
Stem score ratio_LG5_21 dpi	Locus_1049_Contig1_2062	LG5	45.3077	Locus_1049_Contig1	2062	G	A	0/0	1/1	PREDICTED: general negative regulator of transcription subunit 3-like isoform X2 [Lupinus angustifolius]	+	2039	2947	cds_2	Synonymous
Stem score ratio_LG5_21 dpi	C201932_57.0_466	LG5	45.3077	C201932_57.0	466	G	A	0/0	1/1	root border cell-specific protein [Pisum sativum]	+	73	1047	cds_3	Non-Synonymous (V132M)
Stem score ratio_LG5_21 dpi	Locus_5504_Contig1_2560	LG5	45.3077	Locus_5504_Contig1	2560	A	G	0/0	1/1	casein kinase 1-like protein HD16 [Arachis duranensis]	+	2495	870	3'UTR
Stem score ratio_LG5_21 dpi	C205790_60.0_687	LG5	46.1928	C205790_60.0	687	T	C	0/0	1/1	PREDICTED: eukaryotic peptide chain release factor subunit 1-3 [Eucalyptus grandis]	+	97	1404	cds_2	Synonymous
Stem score ratio_LG5_21 dpi	C205790_60.0_687	LG5	46.1928	C205790_60.0	687	T	C	0/0	1/1	eukaryotic peptide chain release factor subunit 1-3 [Arachis ipaensis]	+	97	1404	cds_2	Synonymous
Stem score ratio_LG5_21 dpi	C205790_60.0_687	LG5	46.1928	C205790_60.0	687	T	C	0/0	1/1	eukaryotic peptide chain release factor subunit 1-3 [Syzygium oleosum]	+	97	1404	cds_2	Synonymous
Stem score ratio_LG5_21 dpi	scaffold24929_Locus_42416_0_54.9_LINEAR_402	LG5	47.102	scaffold24929_Locus_42416_0_54.9_LINEAR	402	T	C	0/0	1/1	PREDICTED: cytochrome b-c1 complex subunit Rieske-4, mitochondrial-like [Lupinus angustifolius]	+	100	888	cds_2	Synonymous
Stem score ratio_LG5_21 dpi	Locus_14692_Contig1_860	LG5	48.028	Locus_14692_Contig1	860	G	A	0/0	1/1	Protein FAM214B, partial [Mucuna pruriens]	+	783	3188	cds_2	Synonymous
Stem score ratio_LG5_21 dpi	Locus_14692_Contig1_1004	LG5	48.028	Locus_14692_Contig1	1004	T	C	0/0	1/1	Protein FAM214B, partial [Mucuna pruriens]	+	783	3188	cds_2	Synonymous
Stem score ratio_LG5_21 dpi	Locus_10160_Contig1_624	LG5	48.028	Locus_10160_Contig1	624	A	G	0/0	1/1	PREDICTED: phenylalanine--tRNA ligase, chloroplastic/mitochondrial [Lupinus angustifolius]	+	162	1262	cds_3	Non-Synonymous (I155V)
Stem score ratio_LG5_21 dpi	Locus_10160_Contig1_624	LG5	48.028	Locus_10160_Contig1	624	A	G	0/0	1/1	phenylalanine--tRNA ligase, chloroplastic/mitochondrial isoform X1 [Glycine max]	+	156	1262	cds_3	Non-Synonymous (I157V)
Stem score ratio_LG5_21 dpi	scaffold25254_Locus_45009_0_60.8_LINEAR_2330	LG5	49.0182	scaffold25254_Locus_45009_0_60.8_LINEAR	2330	A	C	0/0	1/1	sister chromatid cohesion 1 protein 4 isoform X3 [Cicer arietinum]	+	4966	3416	5'UTR
Stem score ratio_LG5_21 dpi	scaffold25254_Locus_45009_0_60.8_LINEAR_3089	LG5	49.0182	scaffold25254_Locus_45009_0_60.8_LINEAR	3089	T	G	0/0	1/1	sister chromatid cohesion 1 protein 4 isoform X3 [Cicer arietinum]	+	4966	3416	5'UTR
Stem score ratio_LG5_21 dpi	scaffold24292_Locus_39223_0_59.5_BUBBLE_937	LG5	49.0182	scaffold24292_Locus_39223_0_59.5_BUBBLE	937	G	A	0/0	1/1	phosphoglycolate phosphatase 1B, chloroplastic [Vigna radiata var. radiata]	+	169	840	3'UTR
Stem score ratio_LG5_21 dpi	scaffold24292_Locus_39223_0_59.5_BUBBLE_937	LG5	49.0182	scaffold24292_Locus_39223_0_59.5_BUBBLE	937	G	A	0/0	1/1	phosphoglycolate phosphatase 1B, chloroplastic-like [Vigna unguiculata]	+	169	840	3'UTR
Stem score ratio_LG5_21 dpi	C182806_52.0_646	LG5	49.0182	C182806_52.0	646	C	T	0/0	1/1	photosystem I reaction center subunit XI, chloroplastic [Abrus precatorius]	+	245	859	cds_2	Synonymous
Stem score ratio_LG5_21 dpi	C187544_54.0_643	LG5	49.0182	C187544_54.0	643	A	T	0/0	1/1	thioredoxin F-type, chloroplastic-like [Abrus precatorius]	+	678	328	5'UTR
Stem score ratio_LG5_21 dpi	C187544_54.0_643	LG5	49.0182	C187544_54.0	643	A	T	0/0	1/1	thioredoxin F-type, chloroplastic [Arachis ipaensis]	+	678	328	5'UTR
Stem score ratio_LG5_21 dpi	C187544_54.0_799	LG5	49.0182	C187544_54.0	799	T	C	0/0	1/1	thioredoxin F-type, chloroplastic-like [Abrus precatorius]	+	678	328	3'UTR
Stem score ratio_LG5_21 dpi	C187544_54.0_799	LG5	49.0182	C187544_54.0	799	T	C	0/0	1/1	thioredoxin F-type, chloroplastic [Arachis ipaensis]	+	678	328	3'UTR
Stem score ratio_LG5_21 dpi	C182806_52.0_505	LG5	49.0182	C182806_52.0	505	A	C	0/0	1/1	photosystem I reaction center subunit XI, chloroplastic [Abrus precatorius]	+	245	859	cds_2	Synonymous
Stem score ratio_LG5_21 dpi	C182806_52.0_679	LG5	49.0182	C182806_52.0	679	C	T	0/0	1/1	photosystem I reaction center subunit XI, chloroplastic [Abrus precatorius]	+	245	859	cds_2	Synonymous
Stem score ratio_LG5_21 dpi	C176146_59.0_153	LG5	49.0182	C176146_59.0	153	C	T	0/0	1/1	protein METHYLENE BLUE SENSITIVITY 1 [Cajanus cajan]	+	216	518	5'UTR
Stem score ratio_LG5_21 dpi	C176146_59.0_201	LG5	49.0183	C176146_59.0	201	G	C	0/0	1/1	protein METHYLENE BLUE SENSITIVITY 1 [Cajanus cajan]	+	216	518	5'UTR
Stem score ratio_LG5_21 dpi	C202260_58.0_1282	LG5	49.0183	C202260_58.0	1282	G	A	0/0	1/1	Calreticulin-3 [Cajanus cajan]	+	1548	487	5'UTR
Stem score ratio_LG5_21 dpi	C202260_58.0_1489	LG5	49.0183	C202260_58.0	1489	A	G	0/0	1/1	Calreticulin-3 [Cajanus cajan]	+	1548	487	5'UTR
Stem score ratio_LG5_21 dpi	C202260_58.0_1513	LG5	49.0183	C202260_58.0	1513	A	C	0/0	1/1	Calreticulin-3 [Cajanus cajan]	+	1548	487	5'UTR
Stem score ratio_LG5_21 dpi	C202260_58.0_1514	LG5	49.0183	C202260_58.0	1514	A	G	0/0	1/1	Calreticulin-3 [Cajanus cajan]	+	1548	487	5'UTR
Stem score ratio_LG5_21 dpi	scaffold2996_Locus_1032_0_60.7_COMPLEX_606	LG5	49.0183	scaffold2996_Locus_1032_0_60.7_COMPLEX	606	T	C	0/0	1/1	zinc finger CCCH domain-containing protein ZFN-like isoform X2 [Glycine max]	+	494	1633	cds_1	Non-Synonymous (L38S)
Stem score ratio_LG5_21 dpi	scaffold5478_Locus_2019_1_57.2_COMPLEX_2455	LG5	49.5391	scaffold5478_Locus_2019_1_57.2_COMPLEX	2455	G	A	0/0	1/1	PREDICTED: protein LUTEIN DEFICIENT 5, chloroplastic [Lupinus angustifolius]	+	234	1121	3'UTR
Stem score ratio_LG5_21 dpi	C194956_58.0_926	LG5	50.0442	C194956_58.0	926	C	T	0/0	1/1	50S ribosomal protein L5, chloroplastic-like [Glycine soja]	+	1042	233	5'UTR
Stem score ratio_LG5_21 dpi	C194956_58.0_454	LG5	50.0442	C194956_58.0	454	T	G	0/0	1/1	50S ribosomal protein L5, chloroplastic-like [Glycine soja]	+	1042	233	5'UTR
Stem score ratio_LG5_21 dpi	C194948_59.0_981	LG5	51.5009	C194948_59.0	981	A	G	0/0	1/1	60S ribosomal protein L8-3 [Spatholobus suberectus]	+	1217	471	5'UTR
Stem score ratio_LG5_21 dpi	scaffold11520_Locus_9293_0_58.1_COMPLEX_884	LG5	51.9473	scaffold11520_Locus_9293_0_58.1_COMPLEX	884	A	G	0/0	1/1	putative peroxisomal biogenesis factor 11 [Lupinus albus]	+	878	174	3'UTR
Stem score ratio_LG5_21 dpi	scaffold11520_Locus_9293_0_58.1_COMPLEX_884	LG5	51.9473	scaffold11520_Locus_9293_0_58.1_COMPLEX	884	A	G	0/0	1/1	peroxisomal membrane protein 11 [Glycine max]	+	878	171	3'UTR
Stem score ratio_LG5_21 dpi	C216256_61.0_3821	LG5	52.8909	C216256_61.0	3821	C	T	0/0	1/1	brefeldin A-inhibited guanine nucleotide-exchange protein 2 isoform X1 [Vigna radiata var. radiata]	+	641	6001	cds_3	Synonymous
Stem score ratio_LG5_21 dpi	C212824_55.0_1124	LG5	52.8909	C212824_55.0	1124	T	A	0/0	1/1	probable methyltransferase PMT15 [Arachis ipaensis]	+	480	2156	cds_2	Synonymous
Stem score ratio_LG5_21 dpi	scaffold1415_Locus_472_1_52.9_COMPLEX_494	LG5	54.2801	scaffold1415_Locus_472_1_52.9_COMPLEX	494	A	G	0/0	1/1	ubiquitin-conjugation enzyme [Glycine max]	+	688	335	5'UTR
Stem score ratio_LG5_21 dpi	scaffold1415_Locus_472_1_52.9_COMPLEX_494	LG5	54.2801	scaffold1415_Locus_472_1_52.9_COMPLEX	494	A	G	0/0	1/1	ubiquitin-conjugating enzyme E2 28 [Populus trichocarpa]	+	688	335	5'UTR
Stem score ratio_LG5_21 dpi	scaffold1415_Locus_472_1_52.9_COMPLEX_494	LG5	54.2801	scaffold1415_Locus_472_1_52.9_COMPLEX	494	A	G	0/0	1/1	PREDICTED: ubiquitin-conjugating enzyme E2 28-like [Lupinus angustifolius]	+	688	335	5'UTR
Stem score ratio_LG5_21 dpi	scaffold1415_Locus_472_1_52.9_COMPLEX_494	LG5	54.2801	scaffold1415_Locus_472_1_52.9_COMPLEX	494	A	G	0/0	1/1	putative aminoacyltransferase, E1 ubiquitin-activating enzyme [Lupinus albus]	+	688	335	5'UTR
Stem score ratio_LG5_21 dpi	scaffold1415_Locus_472_1_52.9_COMPLEX_494	LG5	54.2801	scaffold1415_Locus_472_1_52.9_COMPLEX	494	A	G	0/0	1/1	ubiquitin-conjugating enzyme E2-17 kDa [Populus trichocarpa]	+	688	335	5'UTR
Stem score ratio_LG5_21 dpi	C198700_61.0_852	LG5	54.2801	C198700_61.0	852	G	A	0/0	1/1	protein FATTY ACID EXPORT 3, chloroplastic [Arachis hypogaea]	+	1229	318	5'UTR
Stem score ratio_LG5_21 dpi	C215306_60.0_964	LG5	54.2801	C215306_60.0	964	T	C	0/0	1/1	receptor-like protein kinase FERONIA [Vigna unguiculata]	+	548	3187	cds_2	Synonymous
Stem score ratio_LG5_21 dpi	C215306_60.0_1020	LG5	54.2801	C215306_60.0	1020	C	T	0/0	1/1	receptor-like protein kinase FERONIA [Vigna unguiculata]	+	548	3187	cds_1	Non-Synonymous (A158V)
Stem score ratio_LG5_21 dpi	C215306_60.0_1426	LG5	54.2801	C215306_60.0	1426	C	T	0/0	1/1	receptor-like protein kinase FERONIA [Vigna unguiculata]	+	548	3187	cds_2	Synonymous
