# Supplementary material for: Lens orientalis Contributes Quantitative Trait Loci and Candidate Genes Associated With Ascochyta Blight Resistance in Lentil
Source: Front Plant Sci. 2021 Aug 26;12:703283. doi: 10.3389/fpls.2021.703283 (PMC8442733; doi:10.3389/fpls.2021.703283)
Supplement: Supplementary file 4 [file Table_4.xlsx]

## Sheet: Supplementary table 4
Supplementary table 4: Details of markers and respective position indices on Lentil genome V1.2 and corresponding candidate genes and functions
SNP marker	Sequence	Trait or QTL	Chromosome or Linkage group	Position (cM)	Chr on Lentil genome	Position on Lentil genome v1.2 (bp)	locus	snp_pos	REF	ALT	ILL6002	ILW-180	Title	strand	trans_start	trans_end	snp_location	snp_effect	Function
C188808_45.0_689A3:N15AA3:Q38	GGGTCAAACACATGTCACACAAAGGTAGGTAAATGATTCGAATGGGAGATCAACTATAAACCATACACTCTATGTACCCCTTTTCTACAATTATTACATTTTCCCTAAAACAAATATAATTACTAGTCTAGTAAGAATCTTGGTGGCCACGGTCTATTTTATAAATTGTACTTCTTGACCATCTTTTGGCTCACTTACCAAAATCCATCAAGAAGCTTTTATTTGATTCTCAAACTTTCGGAAGAAAAAATAGTAACTATATTTCACACTTAAAAAATAAACACAAAGTTCATATCATGTAATTACACATTACACACAACATAAATTAAAACAAAACAAAAAAAGGAACCAACCACATTTAAGGATTCTCAACAACCTCAAAAGCAAAAACTTTGATTC…	Leaf score ratio_LG2_21dpi	LG2	87.9582	LcChr3	137107624 to 137108565	C188808_45.0	689	C	T	0/0	1/1	21 kDa protein-like [Abrus precatorius]	+	934	422	5'UTR		negative regulation of catalytic activity: Any process that stops or reduces the activity of an enzyme.
C210806_56.0_1516	CGTAAAACCTTGCACAGATCAATTTGAATCTCATAAACTTCTAACATAACAAGTGTCTTTCCCAAACTCAAATTACAGTGAATTATTTAAGGTAGTGAACAAAACGATAACAAAACAAGGAGAGTAAATGCACATTTCTCCCCCTACCCTGAAAAAGAAGGGTAAGTTCTATATAACAAGGAAATTTTACATTGAAGATCAACAAAAAAAAAAGCTTTTGAGAATACACAAAATGATCCTACTATTGTTGCAAGCTTAAGTGGGTACAACAAGCTCAGAATTGAGAGATAACTCTGACACAAGAAACCAAAAGAACGAGATTAACACAAAGAACTGTAGGAAAAGATAAAATGAGACCTTACATACTCTTTTCTGCAGCACAAAAGATTCCTCAATTAC…	Leaf score ratio_LG2_21dpi	LG2	88.9198	LcChr3	3424480 to 3423445	C210806_56.0	1516	C	T	0/0	1/1	WPP domain-interacting protein 1 [Spatholobus suberectus]	+	1986	364	5'UTR		Nucleus organisation: A process that is carried out at the cellular level which results in the assembly, arrangement of constituent parts, or disassembly of the nucleus.
scaffold9289_Locus_5810_1_56.8_COMPLEX_2470	CAACAATCTCTCTCACTCTCTCTCTCTCTCCTCGATTTCATGGTGGAATTAGAACCAAAATGTTGTATATATAACACCACCTAATGTCATCTCCTTCTTCAAACTAGTACTAACTATTCTTCGTTTCTCCTTCAACAACACAAGAAAAAACTCTATAGTTATTCTTAAAAAAACACTTTTCAGTGTCATAAAACAACAACAACAAAGACAAAGACATTGAACAAGAACAAAAAATGAAGTATGTTCTTGTAACTGGAGGAGTTGTTAGTGGACTTGGTAAAGGTGTTACAGCAAGTAGTATTGGTTTACTTCTCAAAGCTTGTGGACTTCGTGTCACTGCTATTAAAATCGATCCTTACTTGAACACAGATGCTGGAACAATGTCACCTATTGAGCATG…	Leaf score ratio_LG2_21dpi	LG2	88.9198	LcChr1	332017359 to 332017510	scaffold9289_Locus_5810_1_56.8_COMPLEX	2470	T	C	0/0	1/1	CTP synthase [Spatholobus suberectus]	+	234	1949	3'UTR		Found in Humans and not related to plants
C204994_53.0_929	AAGTTTTTTGAAAATGAGTATAAATAAGGATATGCGTGTTGGAATTTGGTTAGTTAGCAGCCACCGGAGAGAGAATGAGCAGCGGCGCAGGAAAGGTTGTGTGCGTCACCGGCGCTTCCGGTTACATCGCTTCATGGATCGTCAAGTTTCTTCTCCGTGGTGGCTATACTGTTAAAGCCACCGTCAGGGACCCAAATGATCCCAAAAAGATCGATCACTTGCTTAAACTTGACGGTGCTAAGGAAAGATTGCAACTCTTCAAAGCAAATCTACTCGAAGAAGGCTCCTTCGATTCTGTTGTTCAAGGCTGTTATGGTGTTTTTCACACCGCATCTCCCTTTTATCATGATGTTAAGGATCCTCAGGCTGAATTGATTGATCCTGCGTTGAAGGGAACTC…	Leaf score ratio_LG2_21dpi	LG2	94.1418	LcChr3	812429 to 813231	C204994_53.0	929	T	A	0/0	1/1	cinnamoyl-CoA reductase 1-like [Glycine soja]	+	75	1049	cds_2	Non-Synonymous (N285K)	induces significant changes of lignin profiles during pathogen infection
scaffold24301_Locus_39254_0_61.2_LINEAR_2158	TTTTTTTTTTATTTGCACAAAAATGGTAAAATTGCATATCAATAAAGATTGTGGCTGAGCCACGGATACAAACATTTCAGAAACAAAGCGAAATGAAATTTTGGGAGAGGGGTGGGATTAATTGCTCATAGAGCATACTACTAAATACCTAAATATATTGCACACAGTTATTGAAACAACCAAAACACAATTATCCTTTGTTGTAAATCAAACACAGCCAATATGACTGCTGAAATTCTCTTTCCATTAACATAAACCCTTTCACTTGGCAAGCTCATTACGGATTTGCTTGGCTGCTGCAACCACGTTGGTGAGGGCAGGCTTAACCTCTGAGTACTTGCGGGTTTTGAGCCCACAGTCAGGGTTGACCCACAAAATGTTCTTCTCAAGCACAGCAAG…	Leaf score ratio_LG5_14dpi, 21dpi & 28dpi; Stem score ratio_LG5_21dpi	LG5	44.4529	LcChr6	65420582 to 65420495	scaffold24301_Locus_39254_0_61.2_LINEAR	2158	A	G	0/0	1/1	5-methyltetrahydropteroyltriglutamate--homocysteine methyltransferase 1, partial [Mucuna pruriens]	+	2535	259	5'UTR		Catalyzes the transfer of a methyl group from 5-methyltetrahydrofolate to homocysteine resulting in methionine formation.
Locus_5504_Contig1_2262	TTTAGTCTTCAAATCTAGAAACTATTATAGCTTTAGAATTCATTATTTATGTTTATGATGATGAAGTTGGTAAAAATTTATGTCATTACAAACAAAATCGTAATAATTTTTTTAAAGCACAACCATGAAACATGGCCAAAAATAGCCAGCCCCTTTAACATGTTATACTATTCAACAAATCATTGCTCCCATTGAACACGTTCTCACAGCATAGATTGCTTCTGTTTCTCATTAACCTTTTTCTTTTTTATACAATTATAACGCATTTTTATATGGGAAAACTATTGGGCAGTGACTGGGTCTGGGGGTAAAATCAAACCTACCCATCCCCATCTTTCCAAAAGGATATAGCAAATGTTCACTGAAGCTAGCAAACAGTTCGCCCATAACATATAGAGG…	Leaf score ratio_LG5_14dpi, 21dpi & 28dpi; Stem score ratio_LG5_21dpi	LG5	45.3077	LcChr6	210272024 to 210272490	Locus_5504_Contig1	2262	C	T	0/0	1/1	casein kinase 1-like protein HD16 [Arachis duranensis]	+	2495	870	5'UTR		Involved in controlling flowering time
Locus_1049_Contig1_2062	ATGAAATAAATAAGTGAAAAAACAAAAATAAAAATAAGATAAAATCGACATTACAAAACGAAAATACGAACGAAAACATCAGGGTAGAATCTCCGCGTCTTCTTGCAAGCGAGTGTGTGTGATAGCAGAAACAAACAAACAAACCCTAGAACCAGAATCGACGAAGCTCGAAAACACCAACTCAATTTTCTCTGATCAATTAACCATTTCGAGAATTGTATGAAATTGATAAAACCGTAATCAAATGGGTGCGAGTCGAAAGCTTCAAGGAGAGATAGATCGTGTTCTCAAGAAGGTTCAGGAAGGCGTTGAAGTATTTGACAGTATCTGGAACAAGGTTTACGACACAGACAATGCAAATCAAAAGGAGAAATTCGAGGCAGACCTTAAAAAGGAGAT…	Leaf score ratio_LG5_14dpi, 21dpi & 28dpi; Stem score ratio_LG5_21dpi	LG5	45.3077	LcChr6	161098048 to 161097890	Locus_1049_Contig1	2062	G	A	0/0	1/1	PREDICTED: general negative regulator of transcription subunit 3-like isoform X1 [Lupinus angustifolius]	+	2039	2947	cds_2	Synonymous	negative regulation of translation
C201932_57.0_466	TGAAAATAAAGAAAAAACAAATAAGACGAGAAGAAAGGAAAATTGGGTGCAGTTGCTGTAGTGTTCCGCAAGATGAAGACTATGGTGACGCCATTGACAAGAGTCTCCGCATTTTTTCGCCCAAATGCCCATAATACCCTTCCCTTCTCCCTTAAACCACGCAACTTTTCGTTACCAAACTTCTTCACCTTCACCTCACCCACTCTTTCAATGGCAGCTTCTTCTCAATCCACTGCTCCGGTTGCGTCCTCTGGTGATGTTAACGTAAAAAAAGATGACATCTTTCAATTAATTCAAACTCATCAGGAAAAAGCTGCAAGACTTCCTCCACTTGAAGAAATTCGAACTGTCCTTGATCGTAGTGTACGTGGGACGCTCTCCACGTTCTCAAAGAAGTAT…	Leaf score ratio_LG5_14dpi, 21dpi & 28dpi; Stem score ratio_LG5_21dpi	LG5	45.3077	LcChr6	163282662 to 163282763	C201932_57.0	466	G	A	0/0	1/1	root border cell-specific protein [Pisum sativum]	+	73	1047	cds_3	Non-Synonymous (V132M)	A part of root secretome and may have profound effect on the attachment of bacteria to root tips
C205790_60.0_687	TTGTCACTTTCCGAGTCTTCGTATTTTCTCACAGAAGCGCCGGCGAAAACCCTAGACACTCCCACCGCCAGGCTCTTCTTACTGTCTGCATTAGCTATGGCTGACGGTGAATCTGACAAGAACATCGAGATATGGAAGATCAAAAAATTGATCAAAGCATTGGAAGCTGCAAGAGGTAATGGTACTAGCATGATTTCTCTGATAATGCCTCCACGCGATCAAATATCTCGTGTCACTAAGATGTTGGGAGATGAATATGGAACTGCTTCAAATATTAAAAGTAGGGTAAACCGACAATCTGTGCTTGGAGCCATTACATCTGCCCAACAGAGGTTGAAACTATATAATAAGGTTCCTCCGAATGGATTGGTTCTTTATACTGGTACCATTGTCACTGAC…	Leaf score ratio_LG5_14dpi, 21dpi & 28dpi; Stem score ratio_LG5_21dpi	LG5	46.1928	LcChr6	156716396 to 156718097	C205790_60.0	687	T	C	0/0	1/1	eukaryotic peptide chain release factor subunit 1-3 [Arachis ipaensis]	+	97	1404	cds_2	Synonymous	Directs the termination of nascent peptide synthesis (translation) in response to the termination codons UAA, UAG and UGA (PubMed:15474304). Modulates plant growth and development (PubMed:16113224).
scaffold24929_Locus_42416_0_54.9_LINEAR_402	CGACCCATTTCCCCCTTTTTCCGAGTCTCAACAATCGTTTCGTTTTGTGTACAACACAAGCGCAGGGAAAAGCGAAGAAAGAGAGAACCAACGAAGAAGATGTTGAGGGTTGCATCCAAGAGGCTTTCATCTCTCTCATGGAGGGCAAACCACGCCGCCTCCGCTTTCGTCTCTAAGAACCCCATCGCACCACTGCCTTCTTCCTCTTCCGATGAACGCAGATCTGATCCCTTTTCGATCCATCCCGAATTCTTTCTTCCCTTCAGAGGTTTTGCTAGTGAATCACTGATCCATGCAAAAGAAAACAGCATTCTTCCTGACATCCCCGCAACTGTTACAGCTGTTAAAAATCCATCTTCTAAGATTGTATATGATGAGCACAACCATGAACGATTTCCT…	Leaf score ratio_LG5_14dpi, 21dpi & 28dpi; Stem score ratio_LG5_21dpi	LG5	47.102	LcContig8037	21723 to 20375	scaffold24929_Locus_42416_0_54.9_LINEAR	402	T	C	0/0	1/1	PREDICTED: cytochrome b-c1 complex subunit Rieske-4, mitochondrial-like [Lupinus angustifolius]	+	100	888	cds_2	Synonymous	involved in oxidative phosphorylation or mitochondrial electron transport to release ATP/energy
Locus_14692_Contig1_860	GAAAAACATTGATGGCAAAGCAAGTGGGTGTGTGTGCGGTGGGAATGATGAGGCTAAGTTATTTTTTGGTATTATATTTATAAACATAAACATTGGACAGATGTTAATGTTATTGTGGGCACACAGATACACACATGCCTCATTCTTCAACTTCACAATCACACCCCAATTCCATTTCCAACACCTAATCCTAATCCACCACCCCTTATCTCTCTCACCTTCTGCAATTCCAACAACCCAACGCACAAAAATCGTTTTTTTGAAAACCCTTTTACTTCATTTTTTGATCGGAAGCTTGAATTGCAGAAGGGTTGTTTTATTTATATGATTTATCTCCTGGATTCTTCTGTTCTTCGTTGGCCATGAACTGGTATCCACTATGGATTGTTTGGGCTTCAT…	Leaf score ratio_LG5_14dpi, 21dpi & 28dpi; Stem score ratio_LG5_21dpi	LG5	48.028	LcChr6	160499374 to 160501403	Locus_14692_Contig1	860	G	A	0/0	1/1	Protein FAM214B, partial [Mucuna pruriens]	+	783	3188	cds_2	Synonymous	Not related to plants
Locus_10160_Contig1_624	TCCTAATAACACAACGTATGGGGCAAAAGAAAGAAATCCGATAAGAGATCAAATGCGGTCTCAACTCTGAACTGAACCACACTTGAACTGCCACCGCCACCTCCACCGCTAAAACGCAGCCGGAGTTGACAATCAGCCGCCACGAACAAAATCGTGTGGCAATGATGATCTCTTCCGTGCATACTACACTTTTTGTTGGAGCATCTCTCTTTCGTCAAAGTAATAATACCTTCAAAAGCTTAGCATTTTGTTTACCTTTCTCATCTGCAGCTGCTTCTCTCTCTACTGACAAGCTTTCCAGAAAGAAATGGAGGCAGCCAGTTTTCTCTGCATTGGACCTTGGCGGAGTCAAGATTACCAAACAAGATGTAGTGAGGGATGATGATCCAACAAATAATG…	Leaf score ratio_LG5_14dpi, 21dpi & 28dpi; Stem score ratio_LG5_21dpi	LG5	48.028	LcContig134805	12301 to 12092	Locus_10160_Contig1	624	A	G	0/0	1/1	PREDICTED: phenylalanine--tRNA ligase, chloroplastic/mitochondrial [Lupinus angustifolius]	+	162	1262	cds_3	Non-Synonymous (I155V)	Is responsible for the charging of tRNA(Phe) with phenylalanine in mitochondrial translation
scaffold25254_Locus_45009_0_60.8_LINEAR_3089	TTTGAGGGCAACACAATACTACGTTAACTGCCTTTATAAAGTATACAGAGTATAACGAACTACACAGTAGCAGTTAGATACTATACAAATACAATAGGTAAGAGATGTTGATCCTTATCCACCAACCGCTATATAAATTACAAGGCACTTTCAATGCCTAGATAAAACTGAATTCTCGCATGGAGGGATGTGTTTAAACACATTACATATTAGCACCAGTAAGCTACAAATGGTGATATATTTTTACAACAATATACATCAAAACCTAGAATAATCAATAGGATGAAATGATACACGAGACACTTCAACCCCCCCAACCATTCACGAGGTAAAATTAATCGGCTAAATTCTATCCCCAAAAAATATTTTAATAAAAAGACAACTAAAATAGGGGAGTGA…	Leaf score ratio_LG5_14dpi, 21dpi & 28dpi; Stem score ratio_LG5_21dpi	LG5	49.0182	LcChr6	203282677 to 203283464	scaffold25254_Locus_45009_0_60.8_LINEAR	3089	T	G	0/0	1/1	sister chromatid cohesion 1 protein 4 isoform X3 [Cicer arietinum]	+	4966	3416	5'UTR		The cell cycle process in which the sister chromatids of a replicated chromosome become tethered to each other.
scaffold24292_Locus_39223_0_59.5_BUBBLE_937	GAAAGAGATTATGATCCAAAAAGCCAAACTATATCATCCACTCAATCAATTTGTACACGAAATTGGTTCTAGCGAGCAAGTGCACCTACTGATGCACACACCACAAAAAAAAACCAACCTAAAAATAAAACAAAAACAAAACATAAACTTGTAAAATTACAAACAAGGATGCTTAGGAGTAGCACTATAGCAGTTACCACTAGTGTTGCTGTTTCTCACACTCAAAGATTATGCTCACATTCACTTCCCACAAATTATAGATTATCTTTCTCTCCCCGTAACCCTTTACTCTCCAATTCTGCGTTTCGAAAATGGAAAACAAACATTGCTAGTTCTAGTAACAATCGGTTCAGAATGGCAACCAAAGCATTGGCTCAACCGCTTCAGAATGCTGATGAG…	Leaf score ratio_LG5_14dpi, 21dpi & 28dpi; Stem score ratio_LG5_21dpi	LG5	49.0182	LcChr6	151822538 to 151822637	scaffold24292_Locus_39223_0_59.5_BUBBLE	937	G	A	0/0	1/1	phosphoglycolate phosphatase 1B, chloroplastic [Vigna radiata var. radiata]	+	169	840	3'UTR		Photorespiratory enzyme that dephosphorylates the 2-phosphoglycolate produced by the RuBisCO oxygenation reaction
C182806_52.0_646	CTTTTTTACTCAACCCAAAATGGTCCATAAACACATCAAAATATGAAAGGTTGTGTTTTTGGATAAGGGATAAGATATTGAAATGCCTTTCAACCAATAAGAAGTAAGAAGCTTCAACAGCCACAACCTTCGAATTTGCATCGAACTAAATCTAAGTACTTAGCCACTCTGGTCCCTCATTTCAACAAATTGTGGAACAATCATCAAAACTTCAGCCATGGCAGCTGCTTCTCCTATGGCAAGCCAACTCAAGTCCACCTTCACTAGACCTTTGGTCACACCTAAGGGACTTTGTGGCTCTTCATCACTTCATCAACTTCCTTCTAGAAGACAATTTAACTTCACCGTTAAGGCCATCCAATCCGAAAAGCCCACATACCAAGTGGTTCAGCCGATCAA…	Leaf score ratio_LG5_14dpi, 21dpi & 28dpi; Stem score ratio_LG5_21dpi	LG5	49.0182	LcChr6	151504392 to 151505009	C182806_52.0	646	C	T	0/0	1/1	photosystem I reaction center subunit XI, chloroplastic [Abrus precatorius]	+	245	859	cds_2	Synonymous	Involved in photosynthesis, The synthesis by organisms of organic chemical compounds, especially carbohydrates, from carbon dioxide (CO2) using energy obtained from light rather than from the oxidation of chemical compounds.
C187544_54.0_643	GCACACCCCTAGTGTAATTCCCGACTAGATTAGATATTACTTGACAGCACAGACTCAACTCATATTTATCTAATGCAGTTTTATTTTCTTCTAAAAATATAAGCAATCTGAGCCAACTTTGTAGATAGCCCATGATCAAGTTGGTAACAGAAATTATTTTGAGCAACTTTTCCCCATACAAAGGGAATAATCAATTACAGCTTACAACAACATAATGACATTTCCACGTCTTCCCCTCGGCAAGCTCACAATTACAGTAGAAATACTTACAGAGGGTATCAAACATGACATTTTTACATAGAAAGAGAATAGTTATAATATTTTCTAACTAGACCGAACAGTGTCAATGGCAGAGACCAAATCCTCAAATTTAGCACCAGTTATTTCTTTTACAATCTT…	Leaf score ratio_LG5_14dpi, 21dpi & 28dpi; Stem score ratio_LG5_21dpi	LG5	49.0182	LcChr6	153536907 to 153537446	C187544_54.0	643	A	T	0/0	1/1	thioredoxin F-type, chloroplastic [Arachis ipaensis]	+	678	328	5'UTR		oxidation-reduction process
C176146_59.0_153	TATGGGCTATATCCTTATCTCGTCCCTTTTCCTATTAATAAATAACGAAGTTTATCGCTCCCAACCCCAAACTCGCTTTCTTTCCTCTTCTCCGTTAGGGTTTTCTCAGAGTTAGGGTTATATTCTCCCTTTTCCTTTCCCAAAATCAATTTCAATACCACAATTTTCTCTCTTTTCTCCCCCAATCACACACCAAAACCGAAAACTAATCGACCATGACGGGAAAAGCCAAGCCAAAGAAGCACACGGCCAAGGAGATCCAAGCCAAGGTCGACGCCGCGCTGACCAATCGCGGCGGAGGAAAAGCCGGTTTGCTTGATCGGATCGGTGTTGAGAAAGGAGGACACGCCAAGTGGGAGTGCCCTCACTGCAAAACAACGGTGCCTGATGTGAAATCGA…	Leaf score ratio_LG5_14dpi, 21dpi & 28dpi; Stem score ratio_LG5_21dpi	LG5	49.0182	LcContig84733	10732 to 11603	C176146_59.0	153	C	T	0/0	1/1	protein METHYLENE BLUE SENSITIVITY 1 [Cajanus cajan]	+	216	518	5'UTR		Required for acclimation to reactive oxygen species (ROS) responses downstream of beta-cyclocitral (beta-cc) or mediated by dihydroactinidiolide, including singlet oxygen 1O2 detoxification reactions, especially upon light-mediated photooxidative stress, and leading to programmed cell death (PubMed:24151292, PubMed:27813110). Prevents leaf senescence (PubMed:24151292). Involved in cold acclimatio…
C202260_58.0_1282	CTGGGTGTTAAATAGGAGACGAAATAATCCTAAAATAAACTTTAGCACGTTACAATAGCCTTTACAGCAAAGCTTCGAACCAACATCATATCATTATTAGGTTTCAAATAAATCGACACCAGATGGAACATACAACCAATGTCAAGGTAAACATGATTCATAACAATACACAAACTAAGCTTCGTTCTTCCTCTTCTTCTGCTCAATACTTTAGAAAGCATTTGTTGGCGGATATGCAAGGCATCTGGATCCTTACAGATAACAAATAAGAAAGAAGGATACTTCATATTATCAGAGTTCATCATGATAATCATCCATGTAATCACGGCGATGCTTTCTATATCTGTCTCTATGTCTGTTCCGGTTTCGATCATAACCTCTATCTTTTCTCCGCCTTTC…	Leaf score ratio_LG5_14dpi, 21dpi & 28dpi; Stem score ratio_LG5_21dpi	LG5	49.0183	LcChr6	153419560 to 153419754	C202260_58.0	1282	G	A	0/0	1/1	Calreticulin-3 [Cajanus cajan]	+	1548	487	5'UTR		The rapid, localized death of plant cells in response to invasion by a pathogen.
scaffold2996_Locus_1032_0_60.7_COMPLEX_606	TATCAATCGAGATAGATAGATGAGGTGAGGTTGGTTGGTTGGCTTTTATTCTTTGTTCTCATTTGTGGAGTGGAGAACACAACACAACGCCACCTCTCTCTCTTTCTTTCTCTTTTTTCCTCTATCACTCTCTTTTCCTTTCATTATTCGTAATAATACCATTAAAATTATTATTATTAATATTTATAATAATTATCATTATAACTGTTATTATTATCATTATTATTATTAATTATTATTGTAGTAGTAGTTGTTTTTCTCGTTGAGGGTGGAGGTTGATCTCGGGGAGTTTGATCAGTAAACGTGGGGCTGTGAGTTTTGAGTGTGACAGCGCGGTGATGATTCTAATTCTAATCTGATATACTATATGCCGCGTCCATGGAATTCGATTCTATCCCT…	Leaf score ratio_LG5_14dpi, 21dpi & 28dpi; Stem score ratio_LG5_21dpi	LG5	49.0183	LcContig516982	12091 to 12154	scaffold2996_Locus_1032_0_60.7_COMPLEX	606	T	C	0/0	1/1	zinc finger CCCH domain-containing protein ZFN-like isoform X2 [Glycine max]	+	494	1633	cds_1	Non-Synonymous (L38S)	DNA binding, mRNA binding and might play an important role in broad-spectrum resistance by exposing an LRR region for R-Avr interaction
scaffold5478_Locus_2019_1_57.2_COMPLEX_2455	ATTTTGTGGGAATCTATTGCTTTTTATTTTTACAATGCTCTGTTGTCGTACTTGTTGACTCAATCTCATTCTCATATAAACAAAAATTGAAATGGTATCTATCCAAAAGATTCCAATTTAGAAGCTGACACATACATTGTTTATACAAGTGCTGTTTGTTAATCTCTTAACTTATCTCTTTCTCAATTGGATGTTACTTTTGTAACACCAATTTTGTGTGTTATCTAATTTCTATGGCCTCTCATCTTACTCTTGTTCATGCTCCTCCTTTTTCAATTCCCACTAAAAACTTTCATTCCAAATATACTACCATAAAACCACTCAAACCCACCACCAATTTTCCTTCTTTTTTTCATTGTTCTTCATTAACATCACAAAGAGGTTCTTGTTCATCACTGA…	Leaf score ratio_LG5_14dpi, 21dpi & 28dpi; Stem score ratio_LG5_21dpi	LG5	49.5391	LcChr6	63304485 to 63304936	scaffold5478_Locus_2019_1_57.2_COMPLEX	2455	G	A	0/0	1/1	PREDICTED: protein LUTEIN DEFICIENT 5, chloroplastic [Lupinus angustifolius]	+	234	1121	3'UTR		Carotenoid and xanthophyll biosynsthesis
C194956_58.0_926	CAAATTGCGATCCCTGGAGCTTGGCAAGCAAACTTGATCTGCATGACCATAATACAACCTTGTAATAATAACATGACAACATGAAAACATTCATATCTCTTACAAAAAGAATCAATAATCTTACATTACATCTGAACAAAACAAGTGGTACAACATAGTGTCTCTTCTCGTTACAACCTTAGATCATTATTCCTCTGATTTTGCATTCATAAAAATGATTTTACTTCCTTGCTCTATCTCCTCTACCCTTTGATTTTGCATCAAAATGATGAGCCTTCAACTTCTTTTTGCGAACTATTTGAGTAACTTCAACTGCCTCTCTGAAGGGCATACCCATGAGAGCTAGTAATCTCTGTCCTTCTTGATCAGTTTTAGCCGTTGTTGAGATGCATATATCCA…	Leaf score ratio_LG5_14dpi, 21dpi & 28dpi; Stem score ratio_LG5_21dpi	LG5	50.0442	LcChr6	148412911 to 148412385	C194956_58.0	926	C	T	0/0	1/1	50S ribosomal protein L5, chloroplastic-like [Glycine soja]	+	1042	233	5'UTR		Component of the chloroplast ribosome (chloro-ribosome), a dedicated translation machinery responsible for the synthesis of chloroplast genome-encoded proteins, including proteins of the transcription and translation machinery and components of the photosynthetic apparatus.
C194948_59.0_981	CATAAAGTCTGACCATAAATGCACAATCAAAAATATCAATAAGTCACAATTCTAATGACAGCAAAACCAAGCATTCCTAGGATTTATATGATGTCATTTTTTGAATATTGCATATAACCAGCATAAGGCCGGAATACATGAAAATCTAAACAAGACAGCAATAACAAGCATTCCCAAGACATGTATAACGCAGTTATGAATTTTGCATAACCAGCACAAAGCCTGAACAAGACCGCAAAAACAAGCATTCCTAAGGATATTTGAGCCTAAAGATCACTCACGTTGCCATAGAAAAGAAACACATAATTAACAAGAAAACAATAGTTGTCTAACAAAAGCTCCATAAATTATAGGGGGGAAGGTTCTCAAAACAAAACAAAAAACAGTTTGGCAAGAAAC…	Leaf score ratio_LG5_14dpi, 21dpi & 28dpi; Stem score ratio_LG5_21dpi	LG5	51.5009	LcChr6	151740326 to 151739810	C194948_59.0	981	A	G	0/0	1/1	60S ribosomal protein L8-3 [Spatholobus suberectus]	+	1217	471	5'UTR		Structural constituent of ribosome
scaffold11520_Locus_9293_0_58.1_COMPLEX_884	TATTCGTGATATAATCAAAAGAGTTTCAAGGACCGAATCAGAAAACTCCAAACAGGGTCTTGTTTCTACTAAAGATAAAAAAAAAAAAAAACATACCAATTATAATATCTGACAAATTCATACATTTATTTAACGACAACGATGGGAGCCAGATTATTCTTCCATGCTCACAATGTTTTTGACTTGGCAGAAGCAGGAGGAAGCAACTGATAGCAAGATATAAGAGAAGTAGCAAATCCAAATGCCCCGGTAACACGGGGAGTGATTTTCTGGGGTGCCAACTGAAGTAGTCCAGCAGCTACCACTATATCAATGCCTGCTTTGATAAGTGCTAGAGTCCTCTCATTTGACTTTTTTAGCTTCGCCTGGTATTGCTCATTGTCATATTTATTACTGTTC…	Leaf score ratio_LG5_14dpi, 21dpi & 28dpi; Stem score ratio_LG5_21dpi	LG5	51.9473	LcChr6	144370071 to 144369857	scaffold11520_Locus_9293_0_58.1_COMPLEX	884	A	G	0/0	1/1	putative peroxisomal biogenesis factor 11 [Lupinus albus]	+	878	174	3'UTR		Involved in process that modulates the volume of a peroxisome, a small, membrane-bounded organelle that uses dioxygen (O2) to oxidize organic molecules.
C216256_61.0_3821	AAACAATAGATATGGTGGATGATTATGAATTGGCCTTGCAGAAAATATGGTGATTGTTGTTGCATAATGATAGCATAACTTGTGCAATTGGTTTTGATACGGTATAATTTTGCTTTTTCATACCATAGAGAAAAAAGACACTAGTAGATTCAAATCTGACCAACATGGTTAAAGAAAATTGCAGACACACAAATTTGACTTTCAACTTTCATTCCCTCGTGTTTCTATGATTTCTTCCCAGATCTACATCTAACATCACCATGTAATCTCAACTATTTTTCTAAATACATCAAAACTCATAACTGTCACCACTACTATCTATCTCCATCTAGAACGTTTCACTTCGCAAAGGGTATTTCAGTCAATCTGCTTTCAAACTTCAGTTGCGAAAACTCGATC…	Leaf score ratio_LG5_14dpi, 21dpi & 28dpi; Stem score ratio_LG5_21dpi	LG5	52.8909	LcChr6	132110858 to 132110350	C216256_61.0	3821	C	T	0/0	1/1	brefeldin A-inhibited guanine nucleotide-exchange protein 2 isoform X1 [Vigna radiata var. radiata]	+	641	6001	cds_3	Synonymous	Usually not related to plants
C212824_55.0_1124	CATTTATTTGCTTGTGTCGTTAACAACACAGTACAAGCCGTCTATACTGACACACCCCAGTCCAAACAAATATAGGACCTCTTTCTCTCTCTATATACAAATACATAACATAATATGTGTATATAATCACATCACCCTCATGAACAAGTAACGTTCATGGTTTCGTAACTCTCTCTCACCATTTTCTTTCTCTTTCTCGCCGTTTCTCATCTACCAAATAACACATGGCGATTTCATTGGGATCAATTCTTTTTCAGAATTCCACCACCAACAACAAGAAATCCAATAAATCCCTCCCAAGACTCTACTTTTTCACCTTCACCACCTTTCTCTGCACTTTCTTTTACCTCCTTGGACTCTGGCAAACCTCCCCCGCCACCACCTCCATCTCCGCCAATA…	Leaf score ratio_LG5_14dpi, 21dpi & 28dpi; Stem score ratio_LG5_21dpi	LG5	52.8909	LcChr6	141749849 to 141750060	C212824_55.0	1124	T	A	0/0	1/1	probable methyltransferase PMT15 [Arachis ipaensis]	+	480	2156	cds_2	Synonymous	The process in which a methyl group is covalently attached to a molecule.
scaffold1415_Locus_472_1_52.9_COMPLEX_494	TGTGACACTCACTATTTCTACATTGCTTCATAGAGAAAGTTACAACAAGGGATATAACATCTTGTTCATGACTTTCCATTATGACAAACACATCACTGCTTGAAAACAAAGTTTACTTTTCTTATCAAATACAACACCGCCTTTTCTTTCCCACAACAAACATAATCTCACCACAAGAAACATAAGCAAACCAGAAACAGTTTTCATAAATGTTATTTATACATGGTCTAAAACTCCAAATCAGCCCATGGCATACTTCTGAGTCCAGCTGCGTGCAGTTGCTTCATACTTGGTCCTGTCGGTTTTGTACATGTGAGCAATCTCCGGTACAAGNCGGGTCATCAGGATTTGGATCAGTCAGCAGTGAGCAGATAGAAAGCAGTACCTTAGAGATGGTCA…	Leaf score ratio_LG5_14dpi, 21dpi & 28dpi; Stem score ratio_LG5_21dpi	LG5	54.2801	LcChr6	136957266 to 136957397	scaffold1415_Locus_472_1_52.9_COMPLEX	494	A	G	0/0	1/1	ubiquitin-conjugation enzyme [Glycine max]	+	688	335	5'UTR		Besides signaling proteolysis, ubiquitination for example can be a signal for trafficking, kinase activation and other nonproteolytic fates.
C198700_61.0_852	TTTTTTTTTTAACATCCCATCTAAAATAAAATTCATTCATAAATCATCATAATTATACACTAAGAGTACTTCTAAAGTATATCAAGATTTTGCAGATGCTCAACTTTTTCATATGCATGAAACTGTAACCCTAGTCCTCAGCAAGAGTCTTGACAACTCGGGCCTGTGAATATCAAAGAAATAAATAAATCACCAAAAATAAATAACTCGGCTTGTGCATATCAACGAGTCTTGACAGTCTTCATGCATATCTTCTGTTTTTTTATCTGATCTTCATGCAGATCTTCCAACTGACACTTATCACTGAACTAGTTTCCTGCTTCACCTTCCAAGTTTGAACCTTTTTGTGGTTTACCTTCCAAAACCACTCTATAGACGTAAAACGCCGCTACCGCACCA…	Leaf score ratio_LG5_14dpi, 21dpi & 28dpi; Stem score ratio_LG5_21dpi	LG5	54.2801	LcChr6	134739730 to 134739334	C198700_61.0	852	G	A	0/0	1/1	protein FATTY ACID EXPORT 3, chloroplastic [Arachis hypogaea]	+	1229	318	5'UTR		May be involved in free fatty acids export from the plastids.
C215306_60.0_964	ACTCCAATCCAACCCTAAATTCACGGGATCGTTCCGCTTTGACTCACCGAGTTGCTTCCTTTTTCAGCTCATCTTGTTCCCATGACATAAGGTAAAATTCCATTCTCTTTCTTCCACACTTTTTCTTCATTCACACCATCTTCAACTTCATTTTCCCACACTATTCTTTGTTAAACAATCTCCTCTTATCTCCAAATCTAGTTCATCACTTTTCCACACTTTTTGTTGAATTTTTCTGATTTTGGTAACTCTTGTTCCAATTTGATCATAGCAACCCATATAACTCCACTTTGCTTTTTCTGATCTGGGTTTTATAAAAATCAGATCTTTGAATCAACTTTAAGCTCTTTGTTTGTTTTACAATTCTGGGTCTGTTTAGATTAAAAATTTAATTGCAAT…	Leaf score ratio_LG5_14dpi, 21dpi & 28dpi; Stem score ratio_LG5_21dpi	LG5	54.2801	LcChr6	132633158 to 132636681	C215306_60.0	964	T	C	0/0	1/1	receptor-like protein kinase FERONIA [Vigna unguiculata]	+	548	3187	cds_2	Synonymous	Feronia, also known as FER or protein Sirene, is a recognition receptor kinase found in plants. FER plays a significant part in the plant immune system as a receptor kinase which assists in immune signaling within plants, plant growth, and plant reproduction. FER is regulated by the Rapid Alkalinization Factor (RALF).
C214086_58.0_304	CCTCTCTCTGATTGGATCCTCTCTTCTATTTTCTCCTTGTTAATCTTTTTTTTTTTTTGTATATTTTTTTCTTAAAAATTTCTACACGCAAAAAATGACGGGAATTCCTCGGAATCGTGATCACACCTCTAATTCTAAACGAAGCAATGTCTTTAATTTGGTTGCACGGAGAGAGATTTCACCTAGAACAAAACACGCAGCAAGAGATGCGAGGCGTGGCCTTCTGTCATGGGTTGAGGCTGATTCATTGCGGCATTTGTCAGCCAAGTATTGCCCTTTATTACCTGCCCCAAGGTCTACTATTGCAGCAGCGTTTAGTCCAGATGGAAAAGTTCTTGCATCCACGCATGGTGACCACACAGTAAAGATAATCGATTGTGAAACTGGCCGTTGCTTAAA…	Leaf score ratio_LG5_21dpi & 28dpi; Stem score ratio_LG5_21dpi	LG5	34.0957	LcChr6	51472450 to 51472333	C214086_58.0	304	T	C	0/0	1/1	Activating molecule in BECN1-regulated autophagy protein 1 isoform G [Glycine soja]	+	149	2410	cds_2	Synonymous	autophagy : the cellular catabolic process in which cells digest parts of their own cytoplasm; allows for both recycling of macromolecular constituents under conditions of cellular stress and remodeling the intracellular structure for cell differentiation
scaffold17841_Locus_21852_0_58.6_COMPLEX_260	TCCAAACTCTCTCCCCTAATTACACTCAATTTCGTCTTCAGCTTCTTCAACTCCAAGCTTTTTCCATGTCTTTCAGAGGTCTCAGCCGGCCAAATGCTTCATCAGGCATGGGTGTTGATGACAACAGCAAAAGCACCTTCTTGGAATTGAAGCAGAAGAAGGTTCATCGTTATGTTATTTTTAAAGTGGATGAAAAGAAAAGAGAGGTTGTTGTTGAAAAGACCGGTGGTCCTGCTGAGAGTTATGATGATTTTGCTGCTTCGTTGCCGGAGAATGATTGCAGATATGCTGTGTTTGATTATGATTTTGTTACTTCTGAGAATTGTCAAAAGAGTAAAATCTTTTTCATTGCATGGTNCTCCTTCAACTTCTCGAATCCGCGCCAAGATGCTCTATGCC…	Leaf score ratio_LG5_21dpi & 28dpi; Stem score ratio_LG5_21dpi	LG5	35.9657	LcChr6	51406761 to 51407029	scaffold17841_Locus_21852_0_58.6_COMPLEX	260	T	C	0/0	1/1	Actin-depolymerizing factor [Morus notabilis]	+	108	386	cds_2	Synonymous	Involved in plant development, cell organ expansion and flowering by controlling breakdown of thick actin cables (PubMed:11402164).
Locus_2579_Contig1_32	TGCTTCGCTTCGTTTCTCCTCTCGGCGACGCTAATAGTTTCTTCTGCGATTCAGATCAGATCTGCACTACCGAATCTCAGATCCCGCATCGATTCAAACCAACACTAGAACAGACATTTTCCTCATTTCAATTGTCATTCGAACAAAATGGTTGTTCTTGCTGCATCCATTGTCGGCAAGTCTGGTAAAGTGCTAGTTTCCCGACAGTTTGTGGACATGTCTCGTATAAGAATTGAGGGACTTCTAGCAGCATTTCCCAAGCTGATAGGTACTGGGAAACAACACACATATATTGAGACTGAGAACGTGCGCTATGTTTACCAGCCAATAGAAGCTCTATACCTGCTACTTGTAACAAACAAACAGAGCAACATACTAGAAGATTTGGATACTCTGAGG…	Leaf score ratio_LG5_21dpi & 28dpi; Stem score ratio_LG5_21dpi	LG5	36.4465	LcContig80638	115031 to 114941	Locus_2579_Contig1	32	T	A	0/0	1/1	Coatomer subunit delta [Glycine soja]	+	471	1271	5'UTR		protein transport
C183372_58.0_699	ATATCCCCCTCGTATCATACTTGCCACGTGGCATAAATCCATTGCTGATCTCAAATTTCATGGCCCACTAAACGAAACTTTTGGCTAAACTGTGTTAACCTTTGAAAGCCTAATTCATAGAAAGATAAGAATGACAAAACACACATTCCCACAATGGCAGGAACTGCTTTCTACACCTCCTGCAACTTAGGGAAATGTTGTTTGGTATTAAAAACTCACAATACAAGAACCCTAGCAGGGAAAAAACTACCTCAATGTCAAATGAGAAGGAATTTTACAATAAAAGCAGAAGTGGAATTTGTAACAGCTGATGAAGCTAAGGAACTTGTAACAGTAAATGGGTTTAATGTTCTTGATGTTAGGGACAAAAGTCAGTTTGAGAGAGCTCATATTAAAACA…	Leaf score ratio_LG5_21dpi & 28dpi; Stem score ratio_LG5_21dpi	LG5	39.8897	LcChr6	173449540 to 173449431	C183372_58.0	699	T	C	0/0	1/1	rhodanese-like domain-containing protein 9, chloroplastic [Vigna radiata var. radiata]	+	154	855	cds_2	Synonymous	Rhodanese domain-containing protein required for anchoring ferredoxin--NADP reductase to the thylakoid membranes and sustaining efficient linear electron flow (LEF)
C210504_61.0_167	AAAGAAAATTAATATCATATAACGAACAAAAAAACTCATAAACAATAAGAAGAGAGAGATAAAGAAGAAAGAAAAGTTTTAGAGAGAGAGAGACAGAGACAGAGACGACGATGGACGAAGTCTCTGCGAAGCAAGTTAAGTTTTGACCCTCTCAGCAGCTTCTATCTAACCCATTTTCCCCCTTTTCATTCACCTTCCCAAACACGCCCTTAATTTTCTAAACCTCAACTTTAAAATCACCTTCTTTTGATCTATTCTATTCTAATTCTCCAAAGAAAATAAAACCTAACAACTTTTCTTCCTTTTCCAATTTTACCCTTCTCATCTCTCAGATCCAATTCAAATTTCACTCAGATCTCAACATTTTTAGCCTAAATTTCTCAAAACCATGGGAAATTG…	Leaf score ratio_LG5_21dpi & 28dpi; Stem score ratio_LG5_21dpi	LG5	41.2919	LcChr6	169707629 to 169706720	C210504_61.0	167	T	A	0/0	1/1	calcium-dependent protein kinase 32 isoform X1 [Abrus precatorius]	+	389	1978	5'UTR		Functions as regulator of the calcium-mediated abscisic acid (ABA) signaling pathway (PubMed:16299177). Phosphorylates ABA-responsive transcription factor ABF4 in vitro (PubMed:16299177).
Locus_1641_Contig1_4770	CAAATCCAGATGGAAAGGAATGAGAAGTTGGTGGTGTGTATGAGCTAAGCATTTTGTGACCTCTCCCTCTAGTTCTTTTTATCTTCATCACTTCATTCTCACTCACACACTCATTTCTTCAAACACTTACCACACACTTTCTCTCTCGCTCTCTCTCGCGATGGCGCTGCACACAGTGTCATCGGTTTCTCAAGTGTTGCGTCTCTCCGATACATTCACCCCGATCGGTAACCGTCACTTGCTGGTTGACTTTGCTCCTTCCCGCCGCAAATCGAATAGGTATAGCCGTAGATTGACTCCGTTTGTTTCTCCAGCTAGCCTCCGGCGTAGCCCCGTTAAATCTGTTCTTGAACTTGATAAACAGCTCAATCCCGCTCCTCCTCCCCCTTCTTCTTCAAC…	Leaf score ratio_LG5_21dpi & 28dpi; Stem score ratio_LG5_21dpi	LG5	42.6315	LcContig311620	11164 to 11078	Locus_1641_Contig1	4770	G	A	0/0	1/1	ferredoxin-dependent glutamate synthase, chloroplastic isoform X1 [Abrus precatorius]	+	1833	4937	cds_3	Non-Synonymous (A980T)	Ferredoxin-Dependent Glutamate Synthase Regulates Nitrogen–Carbon Metabolomes
C203968_55.0_694	CTCTAGTGGAATTGTAGAAAACCGAACCGTACAAAGAAGATAATGCGGTGACCCTTTTGTATTCCTTGTTGTCAGTTAACAACTTGTAACACGATATAACGTTGATTATACAAACAGATATTAATATTCATTTTTTGTTGTTGTGTTTTCTTCATCCATGTTTATAAGGCACAAATCCTTCCTCTATCTTTCTTCTTCTTTTTCTTCTTCTTGACCCTTTTTATTATTCCTTTCCCTCATTATTAGAGGGAAGGAAAGAAGAACAAGAAAAATATAATTTTTAATTTTTATTATTAATTATATTTATTTTCCCCTTTTTGGGTGAAAACACAACAAAAAAATGGATTCATCCTGTTTCTCCAACGATGCAGTTTCTGGATTCAAAGATAAGGAGTCAAT…	Leaf score ratio_LG5_21dpi & 28dpi; Stem score ratio_LG5_21dpi	LG5	43.0553	LcContig102335	51113 to 50493	C203968_55.0	694	G	T	0/0	1/1	R3H domain-containing protein 2 [Glycine soja]	+	341	1399	cds_2	Non-Synonymous (L118F)	Usually not related to plants
scaffold16225_Locus_18274_0_52.3_FORK_837	ATTTCAACTCAAGATAAAAAAAAAAATCAAATAAAGATTAACAGAGCTCTTGCTTAATAATAGTGTGTATAAAAAAAACTACAAGGAAATAAACCAATGCTACAATTATCTTCTTTACCTTTAACAACAGAAAACTACACTTTAAAGGAATCAAGCATGGCCTTTAGAATCTTCTCAGAAGTTTGCCACTGTTTGTCATTTGCACTAGCCACAAACAAAACAACAGTATTTCCCTTAGCTGTTGCTTTTGCAAGATTGTGTGAACCAGTAAGAGCAAATGGAGTTTCAAGCACATATTTGTAGTACGTCTGATCATCAAGCTTTTCAACTGTCATCTCGAGGAGCTCATCTGGATCATAAGTGTTTCCAGTGACAAACGGGCCGAGAGAAGCGATCACC…	Leaf score ratio_LG5_21dpi & 28dpi; Stem score ratio_LG5_21dpi	LG5	43.0553	LcContig363792	28017 to 28394	scaffold16225_Locus_18274_0_52.3_FORK	837	C	T	0/0	1/1	PsbP family [Parasponia andersonii]	+	626	138	3'UTR		photosynthetic machinery of chloroplasts
C212920_53.0_1598	CTATTTATTTCTTTAGTTTATGTGTGAATTATGTATTCTTTATAGTATTTGTAATTATGTGTCTATTTGTAAGCAGAATTGGTCCGTCCAATGGACCTGATACTGCTGGTGAAAACTTAAAAAAAACATTTATTACTATTAATCTGTACTTTAGAACGTTTCTATCAGGTAGCAATAATGGGGGGGGAGATCAAGCTCTTGAATTCTGGGAAGGAGAGACCAAAAATCTCTAACTTACTAATTAGGAATTGTCTTTTAATAATAGACTATTTATTTCTTTAGTTTATGTGTGAATTATGTATTCTTTATAGTATTTGTAATTATGTGTCTATTTGTAAGCAGAATTGGTCCGTCCAACGGACCTGATACTGCTGGTGAAAACTTAAAAAAAACATTTAT…	Leaf score ratio_LG5_21dpi & 28dpi; Stem score ratio_LG5_21dpi	LG5	43.5182	LcContig16992	109120 to 110729	C212920_53.0	1598	C	T	0/0	1/1	UBP1-associated protein 2A, partial [Mucuna pruriens]	+	2146	821	5'UTR		Plants over-expressing UB2A1 display severe growth defects consisting of premature cell death and chlorosis.
scaffold22436_Locus_32972_0_56.9_LINEAR_696	ATTCATAAAAGAAAAATAATCCACCACGTGTGAGGTTCTAATTGGTCAAATTACATATACAAGAGAACCTTCTTCATCGTTCAACTCCATTTTCCATCTTCAACTTCATCGTCCTTCTCTGCATATTCCTTCGCATCTTCCTCCCTCTGCGTGTGTATGTATGTATGTATGCACCTTGAATTTCACATACATACATACACACATATCTTGTAACCGTTTTTGTTCATTTCTCTCTGCATTTTTCTGAATCCCTAACTAATTGCGATTCGATTCAATTCAACTTTTGATGATCATGGATGGTTTAGTCAACAGCGTTAACGGTGCAGTTGAAAACGTTGAGAAGCTCATTATTGATACTGACCCTGGGATCGATGATAGTATGGCGATTATGATGGCATT…	Stem score ratio_LG5_21dpi	LG5	29.3309	LcChr6	146214374 to 146214478	scaffold22436_Locus_32972_0_56.9_LINEAR	696	C	A	0/0	1/1	uridine nucleosidase 1 isoform X1 [Abrus precatorius]	+	490	1152	cds_2	Synonymous	The chemical reactions and pathways resulting in the breakdown of purine nucleoside, one of a family of organic molecules consisting of a purine base covalently bonded to a sugar ribose (a ribonucleoside) or deoxyribose (a deoxyribonucleoside).
C196248_51.0_321	CTGTCAGCAAATTAGTATTGTTTCTTTTTTGGCTTGGTGTTTTTTAAATTCCAGATTCCTCCCAATTTTGGAGGTATTATTATAAATAAATTTGTTATAATGTAATATTTCAACCGGTAACCGGCAACAACCGGTGGAACTGAAGGCCGGTCGTTCTCCATATAATAACACACAAGCAAGCAGAAGCGAAACCAATCAGAAGCGAAAACAAGAAAGCGTTTCAGTAACTGAAAAGAGTGAGCTTTTATTCCGATTCTTCATCGGTGATAAAACGCAATCCTAACCATGCCGATCAGAAACATCGCCGTCGGAACTCCTCAAGAGGCAACTCACCCAGATACTTTGAAAGCTGGTTTGGCTGAATTCATCTCAACCTTCATCTTCGTCTTCGCCGGTTCA…	Stem score ratio_LG5_21dpi	LG5	30.6243	LcChr6	182575488 to 182574822	C196248_51.0	321	A	G	0/0	1/1	probable aquaporin TIP-type [Cicer arietinum]	+	286	1035	cds_2	Synonymous	Channel protein in tonoplast. These proteins may allow the diffusion of amino acids and/or peptides from the vacuolar compartment to the cytoplasm.
scaffold25025_Locus_42964_0_51.1_LINEAR_1246	TATATCCCTCACACGACACCAGTTCTAATGACCTCCTTACCTCATCCTGAAAGTGTATTTTATAAAAATCAAATTGTCTAAAAGGAATTTACATTGGTACATATAACTTATATTTTTCATCAACAAAATAAGAAAAGCCAACATATATACTAATTTTATATTTTTAATGCTTGTAAAGAAAGCTCAACTAATTTATTGAATTGCAATTTCAATATGAAAAAACTACACACAAATGTTATAAACTGCATACAGCTTCAAGTTTCAGCTTTGGGGGTTGATTGTAGTTGCATGACATCTTGTATAAGCAAAGAAATATTAAGATTAGAGGATCCACCTTTTTCAACAGCTCTCTTTGCCATCTTACTAAGTTCACTAGCCCTTTCCCTTCTCTCTTTACTC…	Stem score ratio_LG5_21dpi	LG5	30.6243	LcChr6	182114078 to 182115960	scaffold25025_Locus_42964_0_51.1_LINEAR	1246	C	G	0/0	1/1	UDP-glycosyltransferase 73C3 [Cicer arietinum]	+	1743	1039	5'UTR		Catalysis of the transfer of a glycosyl group from a UDP-sugar to a small hydrophobic molecule.
C194748_61.0_407	AATAGAATAAATAAATAAAAATAAAACAAGTAGTAGTACAAGTTAGTAAAAAGAGTCACATTCTGGCACTCAGCACCACCGAACACAAAAAGCTGATCCAGATTTGCACTTTACCTTACCTGTTGCTTCCCACACACTTCCAACTCCCAACAACAACATCCATGGCGGTAACTTCAACATCACTCGCTTCTCAACTCTCCATTGGTCTCCGCCGCCAACCTTCCCCCAAGTTCGATTCCCTCTCTTCCCAATCTCTCTCCTTCTTCGAACCTAATATCCGCCTTTCCGTCTCTTCCGCTAAACCCTCCCGTACCGTTATCGCCATGGCTGGTTCTGGAAAGTTCTTCGTTGGTGGCAATTGGAAGTGTAATGGAACAAAAGACTCCATCAGTAAGCTTA…	Stem score ratio_LG5_21dpi	LG5	30.6243	LcChr6	182550885 to 182550954	C194748_61.0	407	C	T	0/0	1/1	triosephosphate isomerase, chloroplastic [Cajanus cajan]	+	162	1082	cds_2	Synonymous	chloroplast organization
scaffold25379_Locus_46516_0_60.0_LINEAR_1625	TATATCCCTCACACGACACCAGTTCTAATGACCTCCTTACCTCATCCTGAAAGTGTATTTTATAAAAATCAAATTGTCTAAAAGGAATTTACATTGGTACATATAACTTATATTTTTCATCAACAAAATAAGAAAAGCCAACATATATACTAATTTTATATTTTTAATGCTTGTAAAGAAAGCTCAACTAATTTATTGAATTGCAATTTCAATATGAAAAAACTACACACAAATGTTATAAACTGCATACAGCTTCAAGTTTCAGCTTTGGGGGTTGATTGTAGTTGCATGACATCTTGTATAAGCAAAGAAATATTAAGATTAGAGGATCCACCTTTTTCAACAGCTCTCTTTGCCATCTTACTAAGTTCACTAGCCCTTTCCCTTCTCTCTTTACTC…	Stem score ratio_LG5_21dpi	LG5	31.048	LcChr6	182114078 to 182115960	scaffold25379_Locus_46516_0_60.0_LINEAR	1625	A	T	0/0	1/1	cell division cycle protein 48 homolog [Glycine soja]	+	2665	1307	5'UTR		Probably functions in cell division and growth processes.
Locus_25161_Contig1_3848	CACTCTCCGTATGTTAAGACTTTCAAACTGAAGTTCAAACAAAATATTCATCTTACAATTTCTAGAGTTCATGAGGTCCTTCTACGCATCAGAAAATAAACCAAACAAAAAAAAAAGAAACTGCTGCTGCTTTTTCAGGAAAACAAATGTGAAAAATTAATAAAGGTTTTTTCCTTCCTTTTGAAATTCCTGAAAGGTTCAAAGAACAATGCAAAAAGGATGATAAATAAACAAAAAAAACATATAGTGCACCCAATGCAAATCATCCCTCATTATAAAATGGGATGATGACTGCATAGAGGCCTAAAATAGTACTTATAAAATTAATTGGTGTTGAGGTCACCTCTTCAGTCTAAGGATAACAACTTTCAAACTATTCAAGGACTGATCAATTTCTAA…	Stem score ratio_LG5_21dpi	LG5	32.5047	LcContig98036	18971 to 17246	Locus_25161_Contig1	3848	G	T	0/0	1/1	Calcium-transporting ATPase 4, endoplasmic reticulum-type [Spatholobus suberectus]	+	3849	1525	5'UTR		The directed movement of calcium (Ca) ions into, out of or within a cell, or between cells, by means of some agent such as a transporter or pore.
Locus_231_Contig1_1861	CCATACTGTAAACTAATAGAATATTCTAGAAATTAGAAACCCTAACTATATAAGCTAACTCCCACTACCAATAAACTTCCTTTCACTTCTTTTCACAGTTTCGGCTGTGATTTTCCATCCTCTCAGATCTCTCTCTTTTGCGTAACGAACCAAAAGAGTGTAATCAATGGCCGGAAAGGGAGAGGGACCGGCTATCGGAATCGATCTCGGAACCACGTACTCCTGCGTTGGCGTGTGGCAACATGACAGAGTTGAAATCATCGCCAATGACCAAGGAAACAGAACCACGCCGTCGTACGTCGCTTTCACCGACTCCGAGCGTCTCATCGGTGATGCTGCTAAGAATCAAGTCGCTATGAACCCTATCAACACCGTTTTTGATGCTAAAAGGTTGATTGG…	Stem score ratio_LG5_21dpi	LG5	33.5802	LcChr6	113164114 to 113164452	Locus_231_Contig1	1861	T	C	0/0	1/1	probable mediator of RNA polymerase II transcription subunit 37c [Arachis ipaensis]	+	167	1252	3'UTR		ATP binding: Interacting selectively and non-covalently with ATP, adenosine 5'-triphosphate, a universally important coenzyme and enzyme regulator.
